# Supplementary material for: Comprehensive Bioenergetic Evaluation of Microbial Pathway Variants in Syntrophic Propionate Oxidation
Source: mSystems. 2020 Dec 8;5(6):e00814-20. doi: 10.1128/mSystems.00814-20 (PMC7743110; doi:10.1128/mSystems.00814-20)
Supplement: DATA SET S1 [file mSystems.00814-20-sd001.xlsx]

## Sheet: calcEnthJoback
SUPPLEMENTARY MATERIAL S2
	AQUEOUS PHASE ENTHALPIES		GAS PHASE ENTHALPIES (JOBACK METHOD GROUP CONTRIBUTION)									FUNCTIONAL GROUP DESCRIPTORS
	ΔH0f,aq	dΔH0f,aq (Compared to Propionic Acid)	ΔH0f,gas	ΔH0vap	Diff between aqueous and estimated gas phase	dΔH0f,g (Compared to Propionic Acid)	ΔH0f,liq calculated	dΔH0f,g (Compared to Propionic Acid)	Estimated in aqueous by differences from calculated liquid enthalpies	Estimated in aqueous by differences from gas enthalpies	ΔH0f,gas (Calculated)	CH3-	-CH2-	>CH-	=CH2	>C<	=CH-	=C<	=C=	≡CH	≡C-	O=CH-	>C=O	-OH	-COOH	Difference of enthalpy to propionic acid between gas phase and aqueous phase	Difference of enthalpy to propionic acid between liquid phase and aqueous phase	Solubility (M)	Solubility (mg/L)
Propionic acid	-509.65		-455.52	43.41	54.13	0	-498.93	0	-509.65	-509.65	-523.81	1	1												1
Methylmalonic acid			-831.71	76.65		-376.19	-908.36	-409.43	-919.08	-885.84	-900	1		1											2			5.75	679000
Acrylic acid			-330.09	42.83		125.43	-372.92	126.01	-383.64	-384.22	-398.38				1		1								1			13.88
3-Hydroxypropionic acid			-607.75	70.19		-152.23	-677.94	-179.01	-688.66	-661.88	-676.04		2											1	1
3-Oxopropionic acid			-749.14	54		-293.62	-803.14	-304.21	-813.86	-803.27	-609.39		1									1			1
Lactic acid	-686.67	-177.02	-613.03	68.91	73.64	-157.51	-681.94	-183.01	-686.67	-686.67	-681.32	1		1										1	1	19.51	-5.99
Pyruvic acid	-596.22	-86.57	-568.1	53.56	28.12	-112.58	-621.66	-122.73	-596.22	-596.22	-636.39	1											1		1	-26.01	-36.16
Acetic acid	-485.8	23.85	-434.88	40.67	50.92	20.64	-475.55	23.38	-485.8	-485.8	-503.17	1													1	-3.21	-0.47
Succinic acid	-909.29	-399.64	-826.43	78.07	82.86	-370.91	-904.5	-405.57	-909.29	-909.29	-894.72		2												2	28.73	-5.93
Oxaloacetic acid	-959.9	-450.25	-939.01	93.01	20.89	-483.49	-1032.02	-533.09	-959.9	-959.9	-1007.3		1										1		2	-33.24	-82.84
Malonic acid			-713.44	74.37		-257.92	-787.81	-288.88	-798.53	-767.57	-874.08		1												2
Acetoacetic acid									NA	-657.03	-657.03	1	1										1		1
3-hydroxybutyric acid									NA	-701.96	-701.96	1	1	1										1	1
Crotonic acid									NA	-435.31	-435.31	1		1			1								1
Butyric acid	-532.2								NA	-544.45	-544.45	1	2												1
ΔH0f,gas (298 K) - Joback												-76.45	-20.64	29.89	-9.63	82.23	37.97	83.99	142.14	79.3	115.51	-162.03	-133.22	-208.04	-426.72
ΔG0f,gas (298 K) - Joback												-43.96	8.42	58.36	3.77	116.02	48.53	92.36	136.7	77.71	109.82	-143.48	-120.5	-189.2	-387.87
ESTIMATION ENTHALPIES OF COMPONENTS WITH -CoA					CALCULATE CoA ENTHALPY (Enthalpies of the reactions obtained from Li et al 2011)
Component	ΔH0f,est (liq-based)	ΔH0f,est (gas-based)	ΔH0f,est (gas from Joback Directly)												ΔH0R
Propionyl-CoA	-234.25	-234.25	-248.41		a)	GTP4-	Succ2-	CoA-SH	H+	<-->	GDP3-	HPO42-	Succ-CoA		-30.9
Methylmalonyl-CoA	-643.68	-610.44	-624.6		ΔH0f,aq							-1292.1
Acryloyl-CoA	-108.24	-108.82	-122.98		b)	ATP4-	H2O			<-->	ADP3-	HPO42-	H+		-20.5
3-Hydroxpropionyl-CoA	-413.26	-386.48	-400.64		ΔH0f,aq		-285.8					-1292.1
3-Oxopropionyl-CoA	-538.46	-527.87	-333.99
Lactoyl-CoA	-411.27	-411.27	-405.92		a)-b)	Succ2-	CoA-SH	2 H+		<-->	Succ-CoA	H2O			-10.4
Acetyl-CoA	-210.4	-210.4	-227.77		ΔH0f,aq	-909.29					-633.89	-285.8
Succinyl-CoA	-633.89	-633.89	-619.32
Malonyl-CoA	-523.13	-492.17	-598.68							ΔH0f,-CoA	-275.4
Acetoacetyl-CoA	-381.63	-381.63	-381.63
3-hydroxybutyric acid	-426.56	-426.56	-426.56
Crotonic acid	-159.91	-159.91	-159.91
Butyric acid	-269.05	-269.05	-269.05
