# Supplementary material for: Comprehensive Bioenergetic Evaluation of Microbial Pathway Variants in Syntrophic Propionate Oxidation
Source: mSystems. 2020 Dec 8;5(6):e00814-20. doi: 10.1128/mSystems.00814-20 (PMC7743110; doi:10.1128/mSystems.00814-20)
Supplement: DATA SET S2 [file mSystems.00814-20-sd002.xlsx]

## Sheet: Readme
SUPPLEMENTARY INFORMATION S3
This spreadsheet contains the results of the Simulation Opt described in the main manuscript
Each Pn,j constitute the results of each pathways with its e-Carrier configurations
Results contain the number of protons translocate at each reaction step, the Gibbs free energies of the reactions
It also includes the metabolite concentrations, and the environmental conditions selected for the simulation

## Sheet: P1a
PROTON TRANSLOCATION CONFIGURATION																				GIBBS FREE ENERGIES																	CONCENTRATIONS
Iteration	ProTr (In)	Pro -> Pro-CoA	Pro-CoA -> mMalon-CoA	mMalon-CoA -> Succ-CoA	Succ-CoA -> Succinate	Succinate -> Fumarate (Quinone)	Fumarate -> Malate	Malate -> OAA (FAD)	OAA -> Pyruvate	Pyruvate -> Acetyl-CoA	Acetyl-CoA -> Acetate	AcTr (Out)	FADH2 + NAD+ -> FAD+ + NADH	UQred -> UQox + H2	Fdred -> Fdox	NADH -> NAD + H2	Net Proton Translocation	Net ATP Produced		ProTr (In)	Pro -> Pro-CoA	Pro-CoA -> mMalon-CoA	mMalon-CoA -> Succ-CoA	Succ-CoA -> Succinate	Succinate -> Fumarate (Quinone)	Fumarate -> Malate	Malate -> OAA (FAD)	OAA -> Pyruvate	Pyruvate -> Acetyl-CoA	Acetyl-CoA -> Acetate	AcTr (Out)	FADH2 + NAD+ -> FAD+ + NADH	UQred -> UQox + H2	Fdred -> Fdox	NADH -> NAD + H2		Pro-	Pro-CoA	Acryl-CoA	Lac-CoA	Lac-	mMalon-CoA	Succ-CoA	Succ2-	Fum2-	Mal2-	OAA2-	Pyr-	HydroxPro-CoA
1	-1	0	0	0	0	-2	0	0	0	0	0	-1	-1	-1	1	0	-1.66667	-0.5		-16.5	-2.89703	0	0	-24.0306	-7.10543e-14	-0.439086	-4.25271	-1.42109e-14	-6.27085	2.84217e-14	-36.2497	0	0	0	0		0.01	0.01	0.01	0.01	1e-06	3.6173e-06	7.20267e-05	0.01	0.00319968	0.01	0.01	4.833e-06	0.001
2	-1	0	0	0	0	-2	0	0	0	0	0	0	-1	-2	1	0	-1.66667	-0.5		-16.5	-2.89703	0	0	-24.0306	-13.582	-3.35712	-4.25271	-1.42109e-14	-6.27085	2.84217e-14	-19.7497	0	0	0	0		0.01	0.01	0.01	0.01	1e-06	3.6173e-06	7.20267e-05	0.01	0.01	0.01	0.01	4.833e-06	0.001
3	-1	0	0	0	0	-2	0	0	0	0	0	0	-1	-1	1	0	-0.666667	-0.2		-16.5	-2.89703	0	0	-24.0306	-7.10543e-14	-0.439086	-4.25271	-1.42109e-14	-6.27085	2.84217e-14	-19.7497	0	0	0	0		0.01	0.01	0.01	0.01	1e-06	3.6173e-06	7.20267e-05	0.01	0.00319968	0.01	0.01	4.833e-06	0.001
4	-1	0	0	0	0	-2	0	0	0	0	0	1	-1	-2	1	0	-0.666667	-0.2		-16.5	-2.89703	0	0	-24.0306	-13.582	-3.35712	-4.25271	-1.42109e-14	-6.27085	2.84217e-14	-3.24969	0	0	0	0		0.01	0.01	0.01	0.01	1e-06	3.6173e-06	7.20267e-05	0.01	0.01	0.01	0.01	4.833e-06	0.001
5	-1	0	0	0	0	-2	0	0	0	0	0	1	-1	-1	1	0	0.333333	0.1		-16.5	-2.89703	0	0	-24.0306	-7.10543e-14	-0.439086	-4.25271	-1.42109e-14	-6.27085	2.84217e-14	-3.24969	0	0	0	0		0.01	0.01	0.01	0.01	1e-06	3.6173e-06	7.20267e-05	0.01	0.00319968	0.01	0.01	4.833e-06	0.001
6	-1	0	0	0	0	-1	0	0	0	0	0	-1	-1	-2	1	0	-1.66667	-0.5		-16.5	-2.89703	0	0	-24.0306	-7.10543e-14	-0.439086	-4.25271	-1.42109e-14	-6.27085	2.84217e-14	-36.2497	0	0	0	0		0.01	0.01	0.01	0.01	1e-06	3.6173e-06	7.20267e-05	0.01	0.00319968	0.01	0.01	4.833e-06	0.001
7	-1	0	0	0	0	-1	0	0	0	0	0	0	-1	-2	1	0	-0.666667	-0.2		-16.5	-2.89703	0	0	-24.0306	-7.10543e-14	-0.439086	-4.25271	-1.42109e-14	-6.27085	2.84217e-14	-19.7497	0	0	0	0		0.01	0.01	0.01	0.01	1e-06	3.6173e-06	7.20267e-05	0.01	0.00319968	0.01	0.01	4.833e-06	0.001
8	-1	0	0	0	0	-1	0	0	0	0	0	1	-1	-2	1	0	0.333333	0.1		-16.5	-2.89703	0	0	-24.0306	-7.10543e-14	-0.439086	-4.25271	-1.42109e-14	-6.27085	2.84217e-14	-3.24969	0	0	0	0		0.01	0.01	0.01	0.01	1e-06	3.6173e-06	7.20267e-05	0.01	0.00319968	0.01	0.01	4.833e-06	0.001
9	0	0	0	0	0	-2	0	0	0	0	0	-1	-1	-2	1	0	-1.66667	-0.5		0	-2.89703	0	0	-24.0306	-13.582	-3.35712	-4.25271	-1.42109e-14	-6.27085	2.84217e-14	-36.2497	0	0	0	0		0.01	0.01	0.01	0.01	1e-06	3.6173e-06	7.20267e-05	0.01	0.01	0.01	0.01	4.833e-06	0.001
10	0	0	0	0	0	-2	0	0	0	0	0	-1	-1	-1	1	0	-0.666667	-0.2		0	-2.89703	0	0	-24.0306	-7.10543e-14	-0.439086	-4.25271	-1.42109e-14	-6.27085	2.84217e-14	-36.2497	0	0	0	0		0.01	0.01	0.01	0.01	1e-06	3.6173e-06	7.20267e-05	0.01	0.00319968	0.01	0.01	4.833e-06	0.001
11	0	0	0	0	0	-2	0	0	0	0	0	0	-1	-2	1	0	-0.666667	-0.2		0	-2.89703	0	0	-24.0306	-13.582	-3.35712	-4.25271	-1.42109e-14	-6.27085	2.84217e-14	-19.7497	0	0	0	0		0.01	0.01	0.01	0.01	1e-06	3.6173e-06	7.20267e-05	0.01	0.01	0.01	0.01	4.833e-06	0.001
12	0	0	0	0	0	-2	0	0	0	0	0	0	-1	-1	1	0	0.333333	0.1		0	-2.89703	0	0	-24.0306	-7.10543e-14	-0.439086	-4.25271	-1.42109e-14	-6.27085	2.84217e-14	-19.7497	0	0	0	0		0.01	0.01	0.01	0.01	1e-06	3.6173e-06	7.20267e-05	0.01	0.00319968	0.01	0.01	4.833e-06	0.001
13	0	0	0	0	0	-2	0	0	0	0	0	1	-1	-2	1	0	0.333333	0.1		0	-2.89703	0	0	-24.0306	-13.582	-3.35712	-4.25271	-1.42109e-14	-6.27085	2.84217e-14	-3.24969	0	0	0	0		0.01	0.01	0.01	0.01	1e-06	3.6173e-06	7.20267e-05	0.01	0.01	0.01	0.01	4.833e-06	0.001
14	0	0	0	0	0	-2	0	0	0	0	0	1	-1	-1	1	0	1.33333	0.4		0	-2.89703	0	0	-24.0306	-7.10543e-14	-0.439086	-4.25271	-1.42109e-14	-6.27085	2.84217e-14	-3.24969	0	0	0	0		0.01	0.01	0.01	0.01	1e-06	3.6173e-06	7.20267e-05	0.01	0.00319968	0.01	0.01	4.833e-06	0.001
15	0	0	0	0	0	-1	0	0	0	0	0	-1	-1	-2	1	0	-0.666667	-0.2		0	-2.89703	0	0	-24.0306	-7.10543e-14	-0.439086	-4.25271	-1.42109e-14	-6.27085	2.84217e-14	-36.2497	0	0	0	0		0.01	0.01	0.01	0.01	1e-06	3.6173e-06	7.20267e-05	0.01	0.00319968	0.01	0.01	4.833e-06	0.001
16	0	0	0	0	0	-1	0	0	0	0	0	0	-1	-2	1	0	0.333333	0.1		0	-2.89703	0	0	-24.0306	-7.10543e-14	-0.439086	-4.25271	-1.42109e-14	-6.27085	2.84217e-14	-19.7497	0	0	0	0		0.01	0.01	0.01	0.01	1e-06	3.6173e-06	7.20267e-05	0.01	0.00319968	0.01	0.01	4.833e-06	0.001
17	0	0	0	0	0	-1	0	0	0	0	0	1	-1	-2	1	0	1.33333	0.4		0	-2.89703	0	0	-24.0306	-7.10543e-14	-0.439086	-4.25271	-1.42109e-14	-6.27085	2.84217e-14	-3.24969	0	0	0	0		0.01	0.01	0.01	0.01	1e-06	3.6173e-06	7.20267e-05	0.01	0.00319968	0.01	0.01	4.833e-06	0.001
[truncated: 48 more columns]

## Sheet: P1b
PROTON TRANSLOCATION CONFIGURATION																			GIBBS FREE ENERGIES																CONCENTRATIONS
Iteration

## Sheet: P1c
PROTON TRANSLOCATION CONFIGURATION																			GIBBS FREE ENERGIES																CONCENTRATIONS
Iteration

## Sheet: P1d
PROTON TRANSLOCATION CONFIGURATION																			GIBBS FREE ENERGIES																CONCENTRATIONS
Iteration

## Sheet: P1f
Iteration	ProTr (In)	Pro -> Pro-CoA	Pro-CoA -> mMalon-CoA	mMalon-CoA -> Succ-CoA	Succ-CoA -> Succinate	Succinate -> Fumarate (FAD)	Fumarate -> Malate	Malate -> OAA (FAD)	OAA -> Pyruvate	Pyruvate -> Acetyl-CoA	Acetyl-CoA -> Acetate	AcTr (Out)	FADH2 + NAD+ -> FAD+ + NADH	Fdred + NAD+ -> Fdox + NADH	NADH -> NAD + H2	Net Proton Translocation	Net ATP Produced		ProTr (In)	Pro -> Pro-CoA	Pro-CoA -> mMalon-CoA	mMalon-CoA -> Succ-CoA	Succ-CoA -> Succinate	Succinate -> Fumarate (FAD)	Fumarate -> Malate	Malate -> OAA (FAD)	OAA -> Pyruvate	Pyruvate -> Acetyl-CoA	Acetyl-CoA -> Acetate	AcTr (Out)	FADH2 + NAD+ -> FAD+ + NADH	Fdred + NAD+ -> Fdox + NADH	NADH -> NAD + H2		Pro-	Pro-CoA	Acryl-CoA	Lac-CoA	Lac-	mMalon-CoA	Succ-CoA	Succ2-	Fum2-	Mal2-	OAA2-	Pyr-	HydroxPro-CoA	HydroxPro-	Malon Semiald
1	-1	0	0	0	0	-2	0	0	0	0	0	-1	-1	1	-1	-1.66667	-0.5		-16.5	-2.89703	0	0	-24.0306	-7.10543e-14	2.84217e-14	4.26326e-14	-1.42109e-14	-10.9626	2.84217e-14	-36.2497	0	0	0		0.01	0.01	0.01	0.01	1e-06	3.6173e-06	7.20267e-05	0.01	0.00109323	0.00405577	0.00729339	3.52489e-06	0.001	0.001	0.001
2	-1	0	0	0	0	-2	0	0	0	0	0	0	-1	1	-1	-0.666667	-0.2		-16.5	-2.89703	0	0	-24.0306	-7.10543e-14	2.84217e-14	4.26326e-14	-1.42109e-14	-10.9626	2.84217e-14	-19.7497	0	0	0		0.01	0.01	0.01	0.01	1e-06	3.6173e-06	7.20267e-05	0.01	0.00109323	0.00405577	0.00729339	3.52489e-06	0.001	0.001	0.001
3	-1	0	0	0	0	-2	0	0	0	0	0	1	-1	1	-1	0.333333	0.1		-16.5	-2.89703	0	0	-24.0306	-7.10543e-14	2.84217e-14	4.26326e-14	-1.42109e-14	-10.9626	2.84217e-14	-3.24969	0	0	0		0.01	0.01	0.01	0.01	1e-06	3.6173e-06	7.20267e-05	0.01	0.00109323	0.00405577	0.00729339	3.52489e-06	0.001	0.001	0.001
4	0	0	0	0	0	-2	0	0	0	0	0	-1	-1	1	-1	-0.666667	-0.2		0	-2.89703	0	0	-24.0306	-7.10543e-14	2.84217e-14	4.26326e-14	-1.42109e-14	-10.9626	2.84217e-14	-36.2497	0	0	0		0.01	0.01	0.01	0.01	1e-06	3.6173e-06	7.20267e-05	0.01	0.00109323	0.00405577	0.00729339	3.52489e-06	0.001	0.001	0.001
5	0	0	0	0	0	-2	0	0	0	0	0	0	-1	1	-1	0.333333	0.1		0	-2.89703	0	0	-24.0306	-7.10543e-14	2.84217e-14	4.26326e-14	-1.42109e-14	-10.9626	2.84217e-14	-19.7497	0	0	0		0.01	0.01	0.01	0.01	1e-06	3.6173e-06	7.20267e-05	0.01	0.00109323	0.00405577	0.00729339	3.52489e-06	0.001	0.001	0.001
6	0	0	0	0	0	-2	0	0	0	0	0	1	-1	1	-1	1.33333	0.4		0	-2.89703	0	0	-24.0306	-7.10543e-14	2.84217e-14	4.26326e-14	-1.42109e-14	-10.9626	2.84217e-14	-3.24969	0	0	0		0.01	0.01	0.01	0.01	1e-06	3.6173e-06	7.20267e-05	0.01	0.00109323	0.00405577	0.00729339	3.52489e-06	0.001	0.001	0.001
[truncated: 45 more columns]

## Sheet: P2a
PROTON TRANSLOCATION CONFIGURATION																			GIBBS FREE ENERGIES																CONCENTRATIONS
Iteration	ProTr (In)	Pro -> Pro-CoA	Pro-CoA + OAA -> mMalon-CoA + Pyr	mMalon-CoA -> Succ-CoA	Succ-CoA -> Succinate	Succinate -> Fumarate (Quinone)	Fumarate -> Malate	Malate -> OAA (FAD)	Pyruvate -> Acetyl-CoA	Acetyl-CoA -> Acetate	AcTr (Out)	FADH2 + NAD+ -> FAD+ + NADH	UQred -> UQox + H2	Fdred -> Fdox	NADH -> NAD + H2	Net Proton Translocation	Net ATP Produced		ProTr (In)	Pro -> Pro-CoA	Pro-CoA + OAA -> mMalon-CoA + Pyr	mMalon-CoA -> Succ-CoA	Succ-CoA -> Succinate	Succinate -> Fumarate (Quinone)	Fumarate -> Malate	Malate -> OAA (FAD)	Pyruvate -> Acetyl-CoA	Acetyl-CoA -> Acetate	AcTr (Out)	FADH2 + NAD+ -> FAD+ + NADH	UQred -> UQox + H2	Fdred -> Fdox	NADH -> NAD + H2		Pro-	Pro-CoA	Acryl-CoA	Lac-CoA	Lac-	mMalon-CoA	Succ-CoA	Succ2-	Fum2-	Mal2-	OAA2-	Pyr-	HydroxPro-CoA	HydroxPro-	Malon Semiald
1	-1	0	0	0	0	-2	0	0	0	0	-1	-1	-1	1	0	-1.66667	-0.5		-19.5	-12.897	-1.42109e-14	0	-18.0649	-6.08197	-3.35712	-7.25271	-5.68434e-14	0	-28.4862	0	0	0	0		0.01	0.01	0.01	0.01	1e-06	1.74824e-05	0.000348105	0.01	0.01	0.01	0.01	1e-06	0.001	0.001	0.001
2	-1	0	0	0	0	-2	0	0	0	0	0	-1	-2	1	0	-1.66667	-0.5		-19.5	-12.897	-1.42109e-14	0	-18.0649	-25.582	-3.35712	-7.25271	-5.68434e-14	0	-8.9862	0	1.42109e-14	0	0		0.01	0.01	0.01	0.01	1e-06	1.74824e-05	0.000348105	0.01	0.01	0.01	0.01	1e-06	0.001	0.001	0.001
3	-1	0	0	0	0	-2	0	0	0	0	0	-1	-1	1	0	-0.666667	-0.2		-19.5	-12.897	-1.42109e-14	0	-18.0649	-6.08197	-3.35712	-7.25271	-5.68434e-14	0	-8.9862	0	0	0	0		0.01	0.01	0.01	0.01	1e-06	1.74824e-05	0.000348105	0.01	0.01	0.01	0.01	1e-06	0.001	0.001	0.001
4	-1	0	0	0	0	-1	0	0	0	0	-1	-1	-2	1	0	-1.66667	-0.5		-19.5	-12.897	-1.42109e-14	0	-18.0649	-6.08197	-3.35712	-7.25271	-5.68434e-14	0	-28.4862	0	1.42109e-14	0	0		0.01	0.01	0.01	0.01	1e-06	1.74824e-05	0.000348105	0.01	0.01	0.01	0.01	1e-06	0.001	0.001	0.001
5	-1	0	0	0	0	-1	0	0	0	0	-1	-1	-1	1	0	-0.666667	-0.2		-19.5	-12.897	-1.42109e-14	0	-15.2567	-7.10543e-14	2.84217e-14	4.26326e-14	-5.68434e-14	0	-28.4862	0	0	0	0		0.01	0.01	0.01	0.01	1e-06	5.83895e-06	0.000116263	0.01	5.30061e-05	0.000196647	0.0033399	1e-06	0.001	0.001	0.001
6	-1	0	0	0	0	-1	0	0	0	0	0	-1	-2	1	0	-0.666667	-0.2		-19.5	-12.897	-1.42109e-14	0	-18.0649	-6.08197	-3.35712	-7.25271	-5.68434e-14	0	-8.9862	0	1.42109e-14	0	0		0.01	0.01	0.01	0.01	1e-06	1.74824e-05	0.000348105	0.01	0.01	0.01	0.01	1e-06	0.001	0.001	0.001
7	-1	0	0	0	0	-1	0	0	0	0	0	-1	-1	1	0	0.333333	0.1		-19.5	-12.897	-1.42109e-14	0	-15.2567	-7.10543e-14	2.84217e-14	4.26326e-14	-5.68434e-14	0	-8.9862	0	0	0	0		0.01	0.01	0.01	0.01	1e-06	5.83895e-06	0.000116263	0.01	5.30061e-05	0.000196647	0.0033399	1e-06	0.001	0.001	0.001
8	-1	0	0	0	0	0	0	0	0	0	-1	-1	-2	1	0	-0.666667	-0.2		-19.5	-12.897	-1.42109e-14	0	-15.2567	-8.52651e-14	2.84217e-14	4.26326e-14	-5.68434e-14	0	-28.4862	0	1.42109e-14	0	0		0.01	0.01	0.01	0.01	1e-06	5.83895e-06	0.000116263	0.01	5.30061e-05	0.000196647	0.0033399	1e-06	0.001	0.001	0.001
9	-1	0	0	0	0	0	0	0	0	0	0	-1	-2	1	0	0.333333	0.1		-19.5	-12.897	-1.42109e-14	0	-15.2567	-8.52651e-14	2.84217e-14	4.26326e-14	-5.68434e-14	0	-8.9862	0	1.42109e-14	0	0		0.01	0.01	0.01	0.01	1e-06	5.83895e-06	0.000116263	0.01	5.30061e-05	0.000196647	0.0033399	1e-06	0.001	0.001	0.001
10	0	0	0	0	0	-2	0	0	0	0	-1	-1	-2	1	0	-1.66667	-0.5		0	-12.897	-1.42109e-14	0	-18.0649	-25.582	-3.35712	-7.25271	-5.68434e-14	0	-28.4862	0	1.42109e-14	0	0		0.01	0.01	0.01	0.01	1e-06	1.74824e-05	0.000348105	0.01	0.01	0.01	0.01	1e-06	0.001	0.001	0.001
11	0	0	0	0	0	-2	0	0	0	0	-1	-1	-1	1	0	-0.666667	-0.2		0	-12.897	-1.42109e-14	0	-18.0649	-6.08197	-3.35712	-7.25271	-5.68434e-14	0	-28.4862	0	0	0	0		0.01	0.01	0.01	0.01	1e-06	1.74824e-05	0.000348105	0.01	0.01	0.01	0.01	1e-06	0.001	0.001	0.001
12	0	0	0	0	0	-2	0	0	0	0	0	-1	-2	1	0	-0.666667	-0.2		0	-12.897	-1.42109e-14	0	-18.0649	-25.582	-3.35712	-7.25271	-5.68434e-14	0	-8.9862	0	1.42109e-14	0	0		0.01	0.01	0.01	0.01	1e-06	1.74824e-05	0.000348105	0.01	0.01	0.01	0.01	1e-06	0.001	0.001	0.001
13	0	0	0	0	0	-2	0	0	0	0	0	-1	-1	1	0	0.333333	0.1		0	-12.897	-1.42109e-14	0	-18.0649	-6.08197	-3.35712	-7.25271	-5.68434e-14	0	-8.9862	0	0	0	0		0.01	0.01	0.01	0.01	1e-06	1.74824e-05	0.000348105	0.01	0.01	0.01	0.01	1e-06	0.001	0.001	0.001
14	0	0	0	0	0	-1	0	0	0	0	-1	-1	-2	1	0	-0.666667	-0.2		0	-12.897	-1.42109e-14	0	-18.0649	-6.08197	-3.35712	-7.25271	-5.68434e-14	0	-28.4862	0	1.42109e-14	0	0		0.01	0.01	0.01	0.01	1e-06	1.74824e-05	0.000348105	0.01	0.01	0.01	0.01	1e-06	0.001	0.001	0.001
15	0	0	0	0	0	-1	0	0	0	0	-1	-1	-1	1	0	0.333333	0.1		0	-12.897	-1.42109e-14	0	-15.2567	-7.10543e-14	2.84217e-14	4.26326e-14	-5.68434e-14	0	-28.4862	0	0	0	0		0.01	0.01	0.01	0.01	1e-06	5.83895e-06	0.000116263	0.01	5.30061e-05	0.000196647	0.0033399	1e-06	0.001	0.001	0.001
16	0	0	0	0	0	-1	0	0	0	0	0	-1	-2	1	0	0.333333	0.1		0	-12.897	-1.42109e-14	0	-18.0649	-6.08197	-3.35712	-7.25271	-5.68434e-14	0	-8.9862	0	1.42109e-14	0	0		0.01	0.01	0.01	0.01	1e-06	1.74824e-05	0.000348105	0.01	0.01	0.01	0.01	1e-06	0.001	0.001	0.001
17	0	0	0	0	0	-1	0	0	0	0	0	-1	-1	1	0	1.33333	0.4		0	-12.897	-1.42109e-14	0	-15.2567	-7.10543e-14	2.84217e-14	4.26326e-14	-5.68434e-14	0	-8.9862	0	0	0	0		0.01	0.01	0.01	0.01	1e-06	5.83895e-06	0.000116263	0.01	5.30061e-05	0.000196647	0.0033399	1e-06	0.001	0.001	0.001
18	0	0	0	0	0	0	0	0	0	0	-1	-1	-2	1	0	0.333333	0.1		0	-12.897	-1.42109e-14	0	-15.2567	-8.52651e-14	2.84217e-14	4.26326e-14	-5.68434e-14	0	-28.4862	0	1.42109e-14	0	0		0.01	0.01	0.01	0.01	1e-06	5.83895e-06	0.000116263	0.01	5.30061e-05	0.000196647	0.0033399	1e-06	0.001	0.001	0.001
19	0	0	0	0	0	0	0	0	0	0	0	-1	-2	1	0	1.33333	0.4		0	-12.897	-1.42109e-14	0	-15.2567	-8.52651e-14	2.84217e-14	4.26326e-14	-5.68434e-14	0	-8.9862	0	1.42109e-14	0	0		0.01	0.01	0.01	0.01	1e-06	5.83895e-06	0.000116263	0.01	5.30061e-05	0.000196647	0.0033399	1e-06	0.001	0.001	0.001
20	1	0	0	0	0	-2	0	0	0	0	-1	-1	-2	1	0	-0.666667	-0.2		0	0	-1.42109e-14	0	-11.4619	-25.582	-3.35712	-7.25271	-5.68434e-14	0	-28.4862	0	1.42109e-14	0	0		4.92988e-06	0.000758838	0.01	0.01	1e-06	1.32663e-06	2.64155e-05	0.01	0.01	0.01	0.01	1e-06	0.001	0.001	0.001
21	1	0	0	0	0	-2	0	0	0	0	-1	-1	-1	1	0	0.333333	0.1		0	0	-1.42109e-14	0	-11.4619	-6.08197	-3.35712	-7.25271	-5.68434e-14	0	-28.4862	0	0	0	0		4.92988e-06	0.000758838	0.01	0.01	1e-06	1.32663e-06	2.64155e-05	0.01	0.01	0.01	0.01	1e-06	0.001	0.001	0.001
22	1	0	0	0	0	-2	0	0	0	0	0	-1	-2	1	0	0.333333	0.1		0	0	-1.42109e-14	0	-11.4619	-25.582	-3.35712	-7.25271	-5.68434e-14	0	-8.9862	0	1.42109e-14	0	0		4.92988e-06	0.000758838	0.01	0.01	1e-06	1.32663e-06	2.64155e-05	0.01	0.01	0.01	0.01	1e-06	0.001	0.001	0.001
23	1	0	0	0	0	-2	0	0	0	0	0	-1	-1	1	0	1.33333	0.4		0	0	-1.42109e-14	0	-11.4619	-6.08197	-3.35712	-7.25271	-5.68434e-14	0	-8.9862	0	0	0	0		4.92988e-06	0.000758838	0.01	0.01	1e-06	1.32663e-06	2.64155e-05	0.01	0.01	0.01	0.01	1e-06	0.001	0.001	0.001
24	1	0	0	0	0	-1	0	0	0	0	-1	-1	-2	1	0	0.333333	0.1		0	0	-1.42109e-14	0	-11.4619	-6.08197	-3.35712	-7.25271	-5.68434e-14	0	-28.4862	0	1.42109e-14	0	0		4.92988e-06	0.000758838	0.01	0.01	1e-06	1.32663e-06	2.64155e-05	0.01	0.01	0.01	0.01	1e-06	0.001	0.001	0.001
25	1	0	0	0	0	-1	0	0	0	0	0	-1	-2	1	0	1.33333	0.4		0	0	-1.42109e-14	0	-11.4619	-6.08197	-3.35712	-7.25271	-5.68434e-14	0	-8.9862	0	1.42109e-14	0	0		4.92988e-06	0.000758838	0.01	0.01	1e-06	1.32663e-06	2.64155e-05	0.01	0.01	0.01	0.01	1e-06	0.001	0.001	0.001
26	-1	0	0	0	0	-2	0	0	0	0	-1	-1	-1	1	0	-1.66667	-0.5		-18	-7.89703	-1.42109e-14	0	-23.0649	-1.58197	-3.35712	-5.75271	-0.73651	2.84217e-14	-32.7497	0	0	0	0		0.01	0.01	0.01	0.01	1e-06	1.74824e-05	0.000348105	0.01	0.01	0.01	0.01	1e-06	0.001	0.001	0.001
27	-1	0	0	0	0	-2	0	0	0	0	0	-1	-2	1	0	-1.66667	-0.5		-18	-7.89703	-1.42109e-14	0	-23.0649	-19.582	-3.35712	-5.75271	-0.73651	2.84217e-14	-14.7497	0	1.42109e-14	0	0		0.01	0.01	0.01	0.01	1e-06	1.74824e-05	0.000348105	0.01	0.01	0.01	0.01	1e-06	0.001	0.001	0.001
28	-1	0	0	0	0	-2	0	0	0	0	0	-1	-1	1	0	-0.666667	-0.2		-18	-7.89703	-1.42109e-14	0	-23.0649	-1.58197	-3.35712	-5.75271	-0.73651	2.84217e-14	-14.7497	0	0	0	0		0.01	0.01	0.01	0.01	1e-06	1.74824e-05	0.000348105	0.01	0.01	0.01	0.01	1e-06	0.001	0.001	0.001
29	-1	0	0	0	0	-1	0	0	0	0	-1	-1	-2	1	0	-1.66667	-0.5		-18	-7.89703	-1.42109e-14	0	-23.0649	-1.58197	-3.35712	-5.75271	-0.73651	2.84217e-14	-32.7497	0	1.42109e-14	0	0		0.01	0.01	0.01	0.01	1e-06	1.74824e-05	0.000348105	0.01	0.01	0.01	0.01	1e-06	0.001	0.001	0.001
30	-1	0	0	0	0	-1	0	0	0	0	-1	-1	-1	1	0	-0.666667	-0.2		-18	-7.89703	-1.42109e-14	0	-15.7567	-7.10543e-14	2.84217e-14	4.26326e-14	-0.73651	2.84217e-14	-32.7497	0	0	0	0		0.01	0.01	0.01	0.01	1e-06	1.00726e-06	2.00563e-05	0.01	1.6426e-05	6.09387e-05	0.000576158	1e-06	0.001	0.001	0.001
31	-1	0	0	0	0	-1	0	0	0	0	0	-1	-2	1	0	-0.666667	-0.2		-18	-7.89703	-1.42109e-14	0	-23.0649	-1.58197	-3.35712	-5.75271	-0.73651	2.84217e-14	-14.7497	0	1.42109e-14	0	0		0.01	0.01	0.01	0.01	1e-06	1.74824e-05	0.000348105	0.01	0.01	0.01	0.01	1e-06	0.001	0.001	0.001
32	-1	0	0	0	0	-1	0	0	0	0	0	-1	-1	1	0	0.333333	0.1		-18	-7.89703	-1.42109e-14	0	-15.7567	-7.10543e-14	2.84217e-14	4.26326e-14	-0.73651	2.84217e-14	-14.7497	0	0	0	0		0.01	0.01	0.01	0.01	1e-06	1.00726e-06	2.00563e-05	0.01	1.6426e-05	6.09387e-05	0.000576158	1e-06	0.001	0.001	0.001
33	-1	0	0	0	0	0	0	0	0	0	-1	-1	-2	1	0	-0.666667	-0.2		-18	-7.89703	-1.42109e-14	0	-15.7567	-8.52651e-14	2.84217e-14	4.26326e-14	-0.73651	2.84217e-14	-32.7497	0	1.42109e-14	0	0		0.01	0.01	0.01	0.01	1e-06	1.00726e-06	2.00563e-05	0.01	1.6426e-05	6.09387e-05	0.000576158	1e-06	0.001	0.001	0.001
34	-1	0	0	0	0	0	0	0	0	0	0	-1	-2	1	0	0.333333	0.1		-18	-7.89703	-1.42109e-14	0	-15.7567	-8.52651e-14	2.84217e-14	4.26326e-14	-0.73651	2.84217e-14	-14.7497	0	1.42109e-14	0	0		0.01	0.01	0.01	0.01	1e-06	1.00726e-06	2.00563e-05	0.01	1.6426e-05	6.09387e-05	0.000576158	1e-06	0.001	0.001	0.001
35	0	0	0	0	0	-2	0	0	0	0	-1	-1	-2	1	0	-1.66667	-0.5		0	-7.89703	-1.42109e-14	0	-23.0649	-19.582	-3.35712	-5.75271	-0.73651	2.84217e-14	-32.7497	0	1.42109e-14	0	0		0.01	0.01	0.01	0.01	1e-06	1.74824e-05	0.000348105	0.01	0.01	0.01	0.01	1e-06	0.001	0.001	0.001
36	0	0	0	0	0	-2	0	0	0	0	-1	-1	-1	1	0	-0.666667	-0.2		0	-7.89703	-1.42109e-14	0	-23.0649	-1.58197	-3.35712	-5.75271	-0.73651	2.84217e-14	-32.7497	0	0	0	0		0.01	0.01	0.01	0.01	1e-06	1.74824e-05	0.000348105	0.01	0.01	0.01	0.01	1e-06	0.001	0.001	0.001
37	0	0	0	0	0	-2	0	0	0	0	0	-1	-2	1	0	-0.666667	-0.2		0	-7.89703	-1.42109e-14	0	-23.0649	-19.582	-3.35712	-5.75271	-0.73651	2.84217e-14	-14.7497	0	1.42109e-14	0	0		0.01	0.01	0.01	0.01	1e-06	1.74824e-05	0.000348105	0.01	0.01	0.01	0.01	1e-06	0.001	0.001	0.001
38	0	0	0	0	0	-2	0	0	0	0	0	-1	-1	1	0	0.333333	0.1		0	-7.89703	-1.42109e-14	0	-23.0649	-1.58197	-3.35712	-5.75271	-0.73651	2.84217e-14	-14.7497	0	0	0	0		0.01	0.01	0.01	0.01	1e-06	1.74824e-05	0.000348105	0.01	0.01	0.01	0.01	1e-06	0.001	0.001	0.001
39	0	0	0	0	0	-1	0	0	0	0	-1	-1	-2	1	0	-0.666667	-0.2		0	-7.89703	-1.42109e-14	0	-23.0649	-1.58197	-3.35712	-5.75271	-0.73651	2.84217e-14	-32.7497	0	1.42109e-14	0	0		0.01	0.01	0.01	0.01	1e-06	1.74824e-05	0.000348105	0.01	0.01	0.01	0.01	1e-06	0.001	0.001	0.001
40	0	0	0	0	0	-1	0	0	0	0	-1	-1	-1	1	0	0.333333	0.1		0	-7.89703	-1.42109e-14	0	-15.7567	-7.10543e-14	2.84217e-14	4.26326e-14	-0.73651	2.84217e-14	-32.7497	0	0	0	0		0.01	0.01	0.01	0.01	1e-06	1.00726e-06	2.00563e-05	0.01	1.6426e-05	6.09387e-05	0.000576158	1e-06	0.001	0.001	0.001
41	0	0	0	0	0	-1	0	0	0	0	0	-1	-2	1	0	0.333333	0.1		0	-7.89703	-1.42109e-14	0	-23.0649	-1.58197	-3.35712	-5.75271	-0.73651	2.84217e-14	-14.7497	0	1.42109e-14	0	0		0.01	0.01	0.01	0.01	1e-06	1.74824e-05	0.000348105	0.01	0.01	0.01	0.01	1e-06	0.001	0.001	0.001
42	0	0	0	0	0	-1	0	0	0	0	0	-1	-1	1	0	1.33333	0.4		0	-7.89703	-1.42109e-14	0	-15.7567	-7.10543e-14	2.84217e-14	4.26326e-14	-0.73651	2.84217e-14	-14.7497	0	0	0	0		0.01	0.01	0.01	0.01	1e-06	1.00726e-06	2.00563e-05	0.01	1.6426e-05	6.09387e-05	0.000576158	1e-06	0.001	0.001	0.001
43	0	0	0	0	0	0	0	0	0	0	-1	-1	-2	1	0	0.333333	0.1		0	-7.89703	-1.42109e-14	0	-15.7567	-8.52651e-14	2.84217e-14	4.26326e-14	-0.73651	2.84217e-14	-32.7497	0	1.42109e-14	0	0		0.01	0.01	0.01	0.01	1e-06	1.00726e-06	2.00563e-05	0.01	1.6426e-05	6.09387e-05	0.000576158	1e-06	0.001	0.001	0.001
44	0	0	0	0	0	0	0	0	0	0	0	-1	-2	1	0	1.33333	0.4		0	-7.89703	-1.42109e-14	0	-15.7567	-8.52651e-14	2.84217e-14	4.26326e-14	-0.73651	2.84217e-14	-14.7497	0	1.42109e-14	0	0		0.01	0.01	0.01	0.01	1e-06	1.00726e-06	2.00563e-05	0.01	1.6426e-05	6.09387e-05	0.000576158	1e-06	0.001	0.001	0.001
45	-1	0	0	0	0	-2	0	0	0	0	-1	-1	-1	1	0	-1.66667	-0.5		-16.5	-2.89703	-1.42109e-14	0	-28.0649	-7.10543e-14	-0.439086	-4.25271	-2.23651	2.84217e-14	-36.2497	0	0	0	0		0.01	0.01	0.01	0.01	1e-06	1.74824e-05	0.000348105	0.01	0.00319968	0.01	0.01	1e-06	0.001	0.001	0.001
46	-1	0	0	0	0	-2	0	0	0	0	0	-1	-2	1	0	-1.66667	-0.5		-16.5	-2.89703	-1.42109e-14	0	-28.0649	-13.582	-3.35712	-4.25271	-2.23651	2.84217e-14	-19.7497	0	0	0	0		0.01	0.01	0.01	0.01	1e-06	1.74824e-05	0.000348105	0.01	0.01	0.01	0.01	1e-06	0.001	0.001	0.001
47	-1	0	0	0	0	-2	0	0	0	0	0	-1	-1	1	0	-0.666667	-0.2		-16.5	-2.89703	-1.42109e-14	0	-28.0649	-7.10543e-14	-0.439086	-4.25271	-2.23651	2.84217e-14	-19.7497	0	0	0	0		0.01	0.01	0.01	0.01	1e-06	1.74824e-05	0.000348105	0.01	0.00319968	0.01	0.01	1e-06	0.001	0.001	0.001
48	-1	0	0	0	0	-2	0	0	0	0	1	-1	-2	1	0	-0.666667	-0.2		-16.5	-2.89703	-1.42109e-14	0	-28.0649	-13.582	-3.35712	-4.25271	-2.23651	2.84217e-14	-3.24969	0	0	0	0		0.01	0.01	0.01	0.01	1e-06	1.74824e-05	0.000348105	0.01	0.01	0.01	0.01	1e-06	0.001	0.001	0.001
49	-1	0	0	0	0	-2	0	0	0	0	1	-1	-1	1	0	0.333333	0.1		-16.5	-2.89703	-1.42109e-14	0	-28.0649	-7.10543e-14	-0.439086	-4.25271	-2.23651	2.84217e-14	-3.24969	0	0	0	0		0.01	0.01	0.01	0.01	1e-06	1.74824e-05	0.000348105	0.01	0.00319968	0.01	0.01	1e-06	0.001	0.001	0.001
50	-1	0	0	0	0	-1	0	0	0	0	-1	-1	-2	1	0	-1.66667	-0.5		-16.5	-2.89703	-1.42109e-14	0	-28.0649	-7.10543e-14	-0.439086	-4.25271	-2.23651	2.84217e-14	-36.2497	0	0	0	0		0.01	0.01	0.01	0.01	1e-06	1.74824e-05	0.000348105	0.01	0.00319968	0.01	0.01	1e-06	0.001	0.001	0.001
51	-1	0	0	0	0	-1	0	0	0	0	0	-1	-2	1	0	-0.666667	-0.2		-16.5	-2.89703	-1.42109e-14	0	-28.0649	-7.10543e-14	-0.439086	-4.25271	-2.23651	2.84217e-14	-19.7497	0	0	0	0		0.01	0.01	0.01	0.01	1e-06	1.74824e-05	0.000348105	0.01	0.00319968	0.01	0.01	1e-06	0.001	0.001	0.001
52	-1	0	0	0	0	-1	0	0	0	0	1	-1	-2	1	0	0.333333	0.1		-16.5	-2.89703	-1.42109e-14	0	-28.0649	-7.10543e-14	-0.439086	-4.25271	-2.23651	2.84217e-14	-3.24969	0	0	0	0		0.01	0.01	0.01	0.01	1e-06	1.74824e-05	0.000348105	0.01	0.00319968	0.01	0.01	1e-06	0.001	0.001	0.001
53	0	0	0	0	0	-2	0	0	0	0	-1	-1	-2	1	0	-1.66667	-0.5		0	-2.89703	-1.42109e-14	0	-28.0649	-13.582	-3.35712	-4.25271	-2.23651	2.84217e-14	-36.2497	0	0	0	0		0.01	0.01	0.01	0.01	1e-06	1.74824e-05	0.000348105	0.01	0.01	0.01	0.01	1e-06	0.001	0.001	0.001
54	0	0	0	0	0	-2	0	0	0	0	-1	-1	-1	1	0	-0.666667	-0.2		0	-2.89703	-1.42109e-14	0	-28.0649	-7.10543e-14	-0.439086	-4.25271	-2.23651	2.84217e-14	-36.2497	0	0	0	0		0.01	0.01	0.01	0.01	1e-06	1.74824e-05	0.000348105	0.01	0.00319968	0.01	0.01	1e-06	0.001	0.001	0.001
55	0	0	0	0	0	-2	0	0	0	0	0	-1	-2	1	0	-0.666667	-0.2		0	-2.89703	-1.42109e-14	0	-28.0649	-13.582	-3.35712	-4.25271	-2.23651	2.84217e-14	-19.7497	0	0	0	0		0.01	0.01	0.01	0.01	1e-06	1.74824e-05	0.000348105	0.01	0.01	0.01	0.01	1e-06	0.001	0.001	0.001
56	0	0	0	0	0	-2	0	0	0	0	0	-1	-1	1	0	0.333333	0.1		0	-2.89703	-1.42109e-14	0	-28.0649	-7.10543e-14	-0.439086	-4.25271	-2.23651	2.84217e-14	-19.7497	0	0	0	0		0.01	0.01	0.01	0.01	1e-06	1.74824e-05	0.000348105	0.01	0.00319968	0.01	0.01	1e-06	0.001	0.001	0.001
57	0	0	0	0	0	-2	0	0	0	0	1	-1	-2	1	0	0.333333	0.1		0	-2.89703	-1.42109e-14	0	-28.0649	-13.582	-3.35712	-4.25271	-2.23651	2.84217e-14	-3.24969	0	0	0	0		0.01	0.01	0.01	0.01	1e-06	1.74824e-05	0.000348105	0.01	0.01	0.01	0.01	1e-06	0.001	0.001	0.001
58	0	0	0	0	0	-2	0	0	0	0	1	-1	-1	1	0	1.33333	0.4		0	-2.89703	-1.42109e-14	0	-28.0649	-7.10543e-14	-0.439086	-4.25271	-2.23651	2.84217e-14	-3.24969	0	0	0	0		0.01	0.01	0.01	0.01	1e-06	1.74824e-05	0.000348105	0.01	0.00319968	0.01	0.01	1e-06	0.001	0.001	0.001
59	0	0	0	0	0	-1	0	0	0	0	-1	-1	-2	1	0	-0.666667	-0.2		0	-2.89703	-1.42109e-14	0	-28.0649	-7.10543e-14	-0.439086	-4.25271	-2.23651	2.84217e-14	-36.2497	0	0	0	0		0.01	0.01	0.01	0.01	1e-06	1.74824e-05	0.000348105	0.01	0.00319968	0.01	0.01	1e-06	0.001	0.001	0.001
60	0	0	0	0	0	-1	0	0	0	0	0	-1	-2	1	0	0.333333	0.1		0	-2.89703	-1.42109e-14	0	-28.0649	-7.10543e-14	-0.439086	-4.25271	-2.23651	2.84217e-14	-19.7497	0	0	0	0		0.01	0.01	0.01	0.01	1e-06	1.74824e-05	0.000348105	0.01	0.00319968	0.01	0.01	1e-06	0.001	0.001	0.001
61	0	0	0	0	0	-1	0	0	0	0	1	-1	-2	1	0	1.33333	0.4		0	-2.89703	-1.42109e-14	0	-28.0649	-7.10543e-14	-0.439086	-4.25271	-2.23651	2.84217e-14	-3.24969	0	0	0	0		0.01	0.01	0.01	0.01	1e-06	1.74824e-05	0.000348105	0.01	0.00319968	0.01	0.01	1e-06	0.001	0.001	0.001
62	-1	0	0	0	0	-2	0	0	0	0	-1	-1	-1	1	0	-2	-0.666667		-16.6667	0	-1.42109e-14	0	-30.9619	3.55271e-14	-0.939086	-4.41937	-2.06984	-1.16453	-40.2518	3.55271e-15	3.55271e-15	-3.55271e-15	0		0.01	0.00439887	0.01	0.01	1e-06	7.69029e-06	0.000153127	0.01	0.00388961	0.01	0.01	1e-06	0.001	0.001	0.001
63	-1	0	0	0	0	-2	0	0	0	0	0	-1	-2	1	0	-2	-0.666667		-16.6667	0	-1.42109e-14	0	-30.9619	-14.2486	-3.35712	-4.41937	-2.06984	-1.16453	-23.5852	3.55271e-15	-7.10543e-15	-3.55271e-15	0		0.01	0.00439887	0.01	0.01	1e-06	7.69029e-06	0.000153127	0.01	0.01	0.01	0.01	1e-06	0.001	0.001	0.001
64	-1	0	0	0	0	-2	0	0	0	0	0	-1	-1	1	0	-1	-0.333333		-16.6667	0	-1.42109e-14	0	-30.9619	3.55271e-14	-0.939086	-4.41937	-2.06984	-1.16453	-23.5852	3.55271e-15	3.55271e-15	-3.55271e-15	0		0.01	0.00439887	0.01	0.01	1e-06	7.69029e-06	0.000153127	0.01	0.00388961	0.01	0.01	1e-06	0.001	0.001	0.001
65	-1	0	0	0	0	-2	0	0	0	0	1	-1	-2	1	0	-1	-0.333333		-16.6667	0	-1.42109e-14	0	-30.9619	-14.2486	-3.35712	-4.41937	-2.06984	-1.16453	-6.9185	3.55271e-15	-7.10543e-15	-3.55271e-15	0		0.01	0.00439887	0.01	0.01	1e-06	7.69029e-06	0.000153127	0.01	0.01	0.01	0.01	1e-06	0.001	0.001	0.001
66	-1	0	0	0	0	-2	0	0	0	0	1	-1	-1	1	0	0	0		-16.6667	0	-1.42109e-14	0	-30.9619	3.55271e-14	-0.939086	-4.41937	-2.06984	-1.16453	-6.9185	3.55271e-15	3.55271e-15	-3.55271e-15	0		0.01	0.00439887	0.01	0.01	1e-06	7.69029e-06	0.000153127	0.01	0.00388961	0.01	0.01	1e-06	0.001	0.001	0.001
67	-1	0	0	0	0	-1	0	0	0	0	-1	-1	-2	1	0	-2	-0.666667		-16.6667	0	-1.42109e-14	0	-30.9619	-6.75016e-14	-0.939086	-4.41937	-2.06984	-1.16453	-40.2518	3.55271e-15	-7.10543e-15	-3.55271e-15	0		0.01	0.00439887	0.01	0.01	1e-06	7.69029e-06	0.000153127	0.01	0.00388961	0.01	0.01	1e-06	0.001	0.001	0.001
68	-1	0	0	0	0	-1	0	0	0	0	0	-1	-2	1	0	-1	-0.333333		-16.6667	0	-1.42109e-14	0	-30.9619	-6.75016e-14	-0.939086	-4.41937	-2.06984	-1.16453	-23.5852	3.55271e-15	-7.10543e-15	-3.55271e-15	0		0.01	0.00439887	0.01	0.01	1e-06	7.69029e-06	0.000153127	0.01	0.00388961	0.01	0.01	1e-06	0.001	0.001	0.001
69	-1	0	0	0	0	-1	0	0	0	0	1	-1	-2	1	0	0	0		-16.6667	0	-1.42109e-14	0	-30.9619	-6.75016e-14	-0.939086	-4.41937	-2.06984	-1.16453	-6.9185	3.55271e-15	-7.10543e-15	-3.55271e-15	0		0.01	0.00439887	0.01	0.01	1e-06	7.69029e-06	0.000153127	0.01	0.00388961	0.01	0.01	1e-06	0.001	0.001	0.001
70	0	0	0	0	0	-2	0	0	0	0	-1	-1	-2	1	0	-2	-0.666667		0	0	-1.42109e-14	0	-30.9619	-14.2486	-3.35712	-4.41937	-2.06984	-1.16453	-40.2518	3.55271e-15	-7.10543e-15	-3.55271e-15	0		0.01	0.00439887	0.01	0.01	1e-06	7.69029e-06	0.000153127	0.01	0.01	0.01	0.01	1e-06	0.001	0.001	0.001
71	0	0	0	0	0	-2	0	0	0	0	-1	-1	-1	1	0	-1	-0.333333		0	0	-1.42109e-14	0	-30.9619	3.55271e-14	-0.939086	-4.41937	-2.06984	-1.16453	-40.2518	3.55271e-15	3.55271e-15	-3.55271e-15	0		0.01	0.00439887	0.01	0.01	1e-06	7.69029e-06	0.000153127	0.01	0.00388961	0.01	0.01	1e-06	0.001	0.001	0.001
72	0	0	0	0	0	-2	0	0	0	0	0	-1	-2	1	0	-1	-0.333333		0	0	-1.42109e-14	0	-30.9619	-14.2486	-3.35712	-4.41937	-2.06984	-1.16453	-23.5852	3.55271e-15	-7.10543e-15	-3.55271e-15	0		0.01	0.00439887	0.01	0.01	1e-06	7.69029e-06	0.000153127	0.01	0.01	0.01	0.01	1e-06	0.001	0.001	0.001
73	0	0	0	0	0	-2	0	0	0	0	0	-1	-1	1	0	0	0		0	0	-1.42109e-14	0	-30.9619	3.55271e-14	-0.939086	-4.41937	-2.06984	-1.16453	-23.5852	3.55271e-15	3.55271e-15	-3.55271e-15	0		0.01	0.00439887	0.01	0.01	1e-06	7.69029e-06	0.000153127	0.01	0.00388961	0.01	0.01	1e-06	0.001	0.001	0.001
74	0	0	0	0	0	-2	0	0	0	0	1	-1	-2	1	0	0	0		0	0	-1.42109e-14	0	-30.9619	-14.2486	-3.35712	-4.41937	-2.06984	-1.16453	-6.9185	3.55271e-15	-7.10543e-15	-3.55271e-15	0		0.01	0.00439887	0.01	0.01	1e-06	7.69029e-06	0.000153127	0.01	0.01	0.01	0.01	1e-06	0.001	0.001	0.001
75	0	0	0	0	0	-2	0	0	0	0	1	-1	-1	1	0	1	0.333333		0	0	-1.42109e-14	0	-30.9619	3.55271e-14	-0.939086	-4.41937	-2.06984	-1.16453	-6.9185	3.55271e-15	3.55271e-15	-3.55271e-15	0		0.01	0.00439887	0.01	0.01	1e-06	7.69029e-06	0.000153127	0.01	0.00388961	0.01	0.01	1e-06	0.001	0.001	0.001
76	0	0	0	0	0	-1	0	0	0	0	-1	-1	-2	1	0	-1	-0.333333		0	0	-1.42109e-14	0	-30.9619	-6.75016e-14	-0.939086	-4.41937	-2.06984	-1.16453	-40.2518	3.55271e-15	-7.10543e-15	-3.55271e-15	0		0.01	0.00439887	0.01	0.01	1e-06	7.69029e-06	0.000153127	0.01	0.00388961	0.01	0.01	1e-06	0.001	0.001	0.001
77	0	0	0	0	0	-1	0	0	0	0	0	-1	-2	1	0	0	0		0	0	-1.42109e-14	0	-30.9619	-6.75016e-14	-0.939086	-4.41937	-2.06984	-1.16453	-23.5852	3.55271e-15	-7.10543e-15	-3.55271e-15	0		0.01	0.00439887	0.01	0.01	1e-06	7.69029e-06	0.000153127	0.01	0.00388961	0.01	0.01	1e-06	0.001	0.001	0.001
78	0	0	0	0	0	-1	0	0	0	0	1	-1	-2	1	0	1	0.333333		0	0	-1.42109e-14	0	-30.9619	-6.75016e-14	-0.939086	-4.41937	-2.06984	-1.16453	-6.9185	3.55271e-15	-7.10543e-15	-3.55271e-15	0		0.01	0.00439887	0.01	0.01	1e-06	7.69029e-06	0.000153127	0.01	0.00388961	0.01	0.01	1e-06	0.001	0.001	0.001
79	-1	0	0	0	0	-2	0	0	0	0	-1	-1	-1	1	0	-1.66667	-0.5		-12.0519	-0.84518	7.10543e-15	0	-28.8085	-7.10543e-14	2.84217e-14	4.26326e-14	-6.68465	7.10543e-15	-39.7497	0	0	0	0		0.01	0.01	0.01	0.01	1e-06	3.3169e-05	0.000660451	0.01	0.00055197	0.00204775	0.00599971	1e-06	0.001	0.001	0.001
80	-1	0	0	0	0	-2	0	0	0	0	0	-1	-2	1	0	-1.66667	-0.5		-12.0519	-0.84518	7.10543e-15	0	-30.1167	-7.58197	-3.35712	-2.75271	-6.68465	7.10543e-15	-24.7497	0	0	0	0		0.01	0.01	0.01	0.01	1e-06	5.52843e-05	0.0011008	0.01	0.01	0.01	0.01	1e-06	0.001	0.001	0.001
81	-1	0	0	0	0	-2	0	0	0	0	0	-1	-1	1	0	-0.666667	-0.2		-12.0519	-0.84518	7.10543e-15	0	-28.8085	-7.10543e-14	2.84217e-14	4.26326e-14	-6.68465	7.10543e-15	-24.7497	0	0	0	0		0.01	0.01	0.01	0.01	1e-06	3.3169e-05	0.000660451	0.01	0.00055197	0.00204775	0.00599971	1e-06	0.001	0.001	0.001
82	-1	0	0	0	0	-2	0	0	0	0	1	-1	-2	1	0	-0.666667	-0.2		-12.0519	-0.84518	7.10543e-15	0	-30.1167	-7.58197	-3.35712	-2.75271	-6.68465	7.10543e-15	-9.74969	0	0	0	0		0.01	0.01	0.01	0.01	1e-06	5.52843e-05	0.0011008	0.01	0.01	0.01	0.01	1e-06	0.001	0.001	0.001
83	-1	0	0	0	0	-2	0	0	0	0	1	-1	-1	1	0	0.333333	0.1		-12.0519	-0.84518	7.10543e-15	0	-28.8085	-7.10543e-14	2.84217e-14	4.26326e-14	-6.68465	7.10543e-15	-9.74969	0	0	0	0		0.01	0.01	0.01	0.01	1e-06	3.3169e-05	0.000660451	0.01	0.00055197	0.00204775	0.00599971	1e-06	0.001	0.001	0.001
84	-1	0	0	0	0	-1	0	0	0	0	-1	-1	-2	1	0	-1.66667	-0.5		-12.0519	-0.84518	7.10543e-15	0	-28.8085	-7.10543e-14	2.84217e-14	4.26326e-14	-6.68465	7.10543e-15	-39.7497	0	0	0	0		0.01	0.01	0.01	0.01	1e-06	3.3169e-05	0.000660451	0.01	0.00055197	0.00204775	0.00599971	1e-06	0.001	0.001	0.001
85	-1	0	0	0	0	-1	0	0	0	0	0	-1	-2	1	0	-0.666667	-0.2		-12.0519	-0.84518	7.10543e-15	0	-28.8085	-7.10543e-14	2.84217e-14	4.26326e-14	-6.68465	7.10543e-15	-24.7497	0	0	0	0		0.01	0.01	0.01	0.01	1e-06	3.3169e-05	0.000660451	0.01	0.00055197	0.00204775	0.00599971	1e-06	0.001	0.001	0.001
86	-1	0	0	0	0	-1	0	0	0	0	1	-1	-2	1	0	0.333333	0.1		-12.0519	-0.84518	7.10543e-15	0	-28.8085	-7.10543e-14	2.84217e-14	4.26326e-14	-6.68465	7.10543e-15	-9.74969	0	0	0	0		0.01	0.01	0.01	0.01	1e-06	3.3169e-05	0.000660451	0.01	0.00055197	0.00204775	0.00599971	1e-06	0.001	0.001	0.001
87	0	0	0	0	0	-2	0	0	0	0	-1	-1	-2	1	0	-1.66667	-0.5		0	2.13163e-14	7.10543e-15	0	-28.0138	-7.58197	-3.35712	-2.75271	-6.68465	7.10543e-15	-39.7497	0	0	0	0		0.00316228	0.00439887	0.01	0.01	1e-06	2.43188e-05	0.00048423	0.01	0.01	0.01	0.01	1e-06	0.001	0.001	0.001
88	0	0	0	0	0	-2	0	0	0	0	-1	-1	-1	1	0	-0.666667	-0.2		0	2.13163e-14	7.10543e-15	0	-26.7056	-7.10543e-14	2.84217e-14	4.26326e-14	-6.68465	7.10543e-15	-39.7497	0	0	0	0		0.00316228	0.00439887	0.01	0.01	1e-06	1.45906e-05	0.000290524	0.01	0.00055197	0.00204775	0.00599971	1e-06	0.001	0.001	0.001
89	0	0	0	0	0	-2	0	0	0	0	0	-1	-2	1	0	-0.666667	-0.2		0	2.13163e-14	7.10543e-15	0	-28.0138	-7.58197	-3.35712	-2.75271	-6.68465	7.10543e-15	-24.7497	0	0	0	0		0.00316228	0.00439887	0.01	0.01	1e-06	2.43188e-05	0.00048423	0.01	0.01	0.01	0.01	1e-06	0.001	0.001	0.001
90	0	0	0	0	0	-2	0	0	0	0	0	-1	-1	1	0	0.333333	0.1		0	2.13163e-14	7.10543e-15	0	-26.7056	-7.10543e-14	2.84217e-14	4.26326e-14	-6.68465	7.10543e-15	-24.7497	0	0	0	0		0.00316228	0.00439887	0.01	0.01	1e-06	1.45906e-05	0.000290524	0.01	0.00055197	0.00204775	0.00599971	1e-06	0.001	0.001	0.001
91	0	0	0	0	0	-2	0	0	0	0	1	-1	-2	1	0	0.333333	0.1		0	2.13163e-14	7.10543e-15	0	-28.0138	-7.58197	-3.35712	-2.75271	-6.68465	7.10543e-15	-9.74969	0	0	0	0		0.00316228	0.00439887	0.01	0.01	1e-06	2.43188e-05	0.00048423	0.01	0.01	0.01	0.01	1e-06	0.001	0.001	0.001
92	0	0	0	0	0	-2	0	0	0	0	1	-1	-1	1	0	1.33333	0.4		0	2.13163e-14	7.10543e-15	0	-26.7056	-7.10543e-14	2.84217e-14	4.26326e-14	-6.68465	7.10543e-15	-9.74969	0	0	0	0		0.00316228	0.00439887	0.01	0.01	1e-06	1.45906e-05	0.000290524	0.01	0.00055197	0.00204775	0.00599971	1e-06	0.001	0.001	0.001
93	0	0	0	0	0	-1	0	0	0	0	-1	-1	-2	1	0	-0.666667	-0.2		0	2.13163e-14	7.10543e-15	0	-26.7056	-7.10543e-14	2.84217e-14	4.26326e-14	-6.68465	7.10543e-15	-39.7497	0	0	0	0		0.00316228	0.00439887	0.01	0.01	1e-06	1.45906e-05	0.000290524	0.01	0.00055197	0.00204775	0.00599971	1e-06	0.001	0.001	0.001
94	0	0	0	0	0	-1	0	0	0	0	0	-1	-2	1	0	0.333333	0.1		0	2.13163e-14	7.10543e-15	0	-26.7056	-7.10543e-14	2.84217e-14	4.26326e-14	-6.68465	7.10543e-15	-24.7497	0	0	0	0		0.00316228	0.00439887	0.01	0.01	1e-06	1.45906e-05	0.000290524	0.01	0.00055197	0.00204775	0.00599971	1e-06	0.001	0.001	0.001
95	0	0	0	0	0	-1	0	0	0	0	1	-1	-2	1	0	1.33333	0.4		0	2.13163e-14	7.10543e-15	0	-26.7056	-7.10543e-14	2.84217e-14	4.26326e-14	-6.68465	7.10543e-15	-9.74969	0	0	0	0		0.00316228	0.00439887	0.01	0.01	1e-06	1.45906e-05	0.000290524	0.01	0.00055197	0.00204775	0.00599971	1e-06	0.001	0.001	0.001
96	-1	0	0	0	0	-2	0	0	0	0	-1	-1	-1	1	0	-1.66667	-0.5		-15	0	-1.42109e-14	0	-30.9619	-2.84217e-14	-1.83538	-8.649	-9.6328	-1.16453	-38.5852	7.10543e-15	0	0	0		0.01	0.00439887	0.01	0.01	1e-06	7.69029e-06	0.000153127	0.01	0.0055197	0.01	0.01	1e-06	0.001	0.001	0.001
97	-1	0	0	0	0	-2	0	0	0	0	0	-1	-2	1	0	-1.66667	-0.5		-15	0	-1.42109e-14	0	-30.9619	-13.4783	-3.35712	-8.649	-9.6328	-1.16453	-23.5852	7.10543e-15	0	0	0		0.01	0.00439887	0.01	0.01	1e-06	7.69029e-06	0.000153127	0.01	0.01	0.01	0.01	1e-06	0.001	0.001	0.001
98	-1	0	0	0	0	-2	0	0	0	0	0	-1	-1	1	0	-0.666667	-0.2		-15	0	-1.42109e-14	0	-30.9619	-2.84217e-14	-1.83538	-8.649	-9.6328	-1.16453	-23.5852	7.10543e-15	0	0	0		0.01	0.00439887	0.01	0.01	1e-06	7.69029e-06	0.000153127	0.01	0.0055197	0.01	0.01	1e-06	0.001	0.001	0.001
99	-1	0	0	0	0	-2	0	0	0	0	1	-1	-2	1	0	-0.666667	-0.2		-15	0	-1.42109e-14	0	-30.9619	-13.4783	-3.35712	-8.649	-9.6328	-1.16453	-8.58516	7.10543e-15	0	0	0		0.01	0.00439887	0.01	0.01	1e-06	7.69029e-06	0.000153127	0.01	0.01	0.01	0.01	1e-06	0.001	0.001	0.001
100	-1	0	0	0	0	-2	0	0	0	0	1	-1	-1	1	0	0.333333	0.1		-15	0	-1.42109e-14	0	-30.9619	-2.84217e-14	-1.83538	-8.649	-9.6328	-1.16453	-8.58516	7.10543e-15	0	0	0		0.01	0.00439887	0.01	0.01	1e-06	7.69029e-06	0.000153127	0.01	0.0055197	0.01	0.01	1e-06	0.001	0.001	0.001
101	-1	0	0	0	0	-1	0	0	0	0	-1	-1	-2	1	0	-1.66667	-0.5		-15	0	-1.42109e-14	0	-30.9619	-2.84217e-14	-1.83538	-8.649	-9.6328	-1.16453	-38.5852	7.10543e-15	0	0	0		0.01	0.00439887	0.01	0.01	1e-06	7.69029e-06	0.000153127	0.01	0.0055197	0.01	0.01	1e-06	0.001	0.001	0.001
102	-1	0	0	0	0	-1	0	0	0	0	-1	-1	-1	1	0	-0.666667	-0.2		-15	0	-1.42109e-14	0	-26.4463	-2.84217e-14	2.84217e-14	-4.26326e-14	-9.6328	-1.16453	-38.5852	7.10543e-15	0	0	0		0.01	0.00439887	0.01	0.01	1e-06	1.31856e-06	2.62548e-05	0.01	1.5774e-05	5.852e-05	0.00171458	1e-06	0.001	0.001	0.001
103	-1	0	0	0	0	-1	0	0	0	0	0	-1	-2	1	0	-0.666667	-0.2		-15	0	-1.42109e-14	0	-30.9619	-2.84217e-14	-1.83538	-8.649	-9.6328	-1.16453	-23.5852	7.10543e-15	0	0	0		0.01	0.00439887	0.01	0.01	1e-06	7.69029e-06	0.000153127	0.01	0.0055197	0.01	0.01	1e-06	0.001	0.001	0.001
104	-1	0	0	0	0	-1	0	0	0	0	0	-1	-1	1	0	0.333333	0.1		-15	0	-1.42109e-14	0	-26.4463	-2.84217e-14	2.84217e-14	-4.26326e-14	-9.6328	-1.16453	-23.5852	7.10543e-15	0	0	0		0.01	0.00439887	0.01	0.01	1e-06	1.31856e-06	2.62548e-05	0.01	1.5774e-05	5.852e-05	0.00171458	1e-06	0.001	0.001	0.001
105	-1	0	0	0	0	-1	0	0	0	0	1	-1	-2	1	0	0.333333	0.1		-15	0	-1.42109e-14	0	-30.9619	-2.84217e-14	-1.83538	-8.649	-9.6328	-1.16453	-8.58516	7.10543e-15	0	0	0		0.01	0.00439887	0.01	0.01	1e-06	7.69029e-06	0.000153127	0.01	0.0055197	0.01	0.01	1e-06	0.001	0.001	0.001
106	-1	0	0	0	0	-1	0	0	0	0	1	-1	-1	1	0	1.33333	0.4		-15	0	-1.42109e-14	0	-26.4463	-2.84217e-14	2.84217e-14	-4.26326e-14	-9.6328	-1.16453	-8.58516	7.10543e-15	0	0	0		0.01	0.00439887	0.01	0.01	1e-06	1.31856e-06	2.62548e-05	0.01	1.5774e-05	5.852e-05	0.00171458	1e-06	0.001	0.001	0.001
107	-1	0	0	0	0	0	0	0	0	0	-1	-1	-2	1	0	-0.666667	-0.2		-15	0	-1.42109e-14	0	-26.4463	-2.84217e-14	2.84217e-14	-4.26326e-14	-9.6328	-1.16453	-38.5852	7.10543e-15	0	0	0		0.01	0.00439887	0.01	0.01	1e-06	1.31856e-06	2.62548e-05	0.01	1.5774e-05	5.852e-05	0.00171458	1e-06	0.001	0.001	0.001
108	-1	0	0	0	0	0	0	0	0	0	0	-1	-2	1	0	0.333333	0.1		-15	0	-1.42109e-14	0	-26.4463	-2.84217e-14	2.84217e-14	-4.26326e-14	-9.6328	-1.16453	-23.5852	7.10543e-15	0	0	0		0.01	0.00439887	0.01	0.01	1e-06	1.31856e-06	2.62548e-05	0.01	1.5774e-05	5.852e-05	0.00171458	1e-06	0.001	0.001	0.001
109	-1	0	0	0	0	0	0	0	0	0	1	-1	-2	1	0	1.33333	0.4		-15	0	-1.42109e-14	0	-26.4463	-2.84217e-14	2.84217e-14	-4.26326e-14	-9.6328	-1.16453	-8.58516	7.10543e-15	0	0	0		0.01	0.00439887	0.01	0.01	1e-06	1.31856e-06	2.62548e-05	0.01	1.5774e-05	5.852e-05	0.00171458	1e-06	0.001	0.001	0.001
110	0	0	0	0	0	-2	0	0	0	0	-1	-1	-2	1	0	-1.66667	-0.5		0	0	-1.42109e-14	0	-30.9619	-13.4783	-3.35712	-8.649	-9.6328	-1.16453	-38.5852	7.10543e-15	0	0	0		0.01	0.00439887	0.01	0.01	1e-06	7.69029e-06	0.000153127	0.01	0.01	0.01	0.01	1e-06	0.001	0.001	0.001
111	0	0	0	0	0	-2	0	0	0	0	-1	-1	-1	1	0	-0.666667	-0.2		0	0	-1.42109e-14	0	-30.9619	-2.84217e-14	-1.83538	-8.649	-9.6328	-1.16453	-38.5852	7.10543e-15	0	0	0		0.01	0.00439887	0.01	0.01	1e-06	7.69029e-06	0.000153127	0.01	0.0055197	0.01	0.01	1e-06	0.001	0.001	0.001
112	0	0	0	0	0	-2	0	0	0	0	0	-1	-2	1	0	-0.666667	-0.2		0	0	-1.42109e-14	0	-30.9619	-13.4783	-3.35712	-8.649	-9.6328	-1.16453	-23.5852	7.10543e-15	0	0	0		0.01	0.00439887	0.01	0.01	1e-06	7.69029e-06	0.000153127	0.01	0.01	0.01	0.01	1e-06	0.001	0.001	0.001
113	0	0	0	0	0	-2	0	0	0	0	0	-1	-1	1	0	0.333333	0.1		0	0	-1.42109e-14	0	-30.9619	-2.84217e-14	-1.83538	-8.649	-9.6328	-1.16453	-23.5852	7.10543e-15	0	0	0		0.01	0.00439887	0.01	0.01	1e-06	7.69029e-06	0.000153127	0.01	0.0055197	0.01	0.01	1e-06	0.001	0.001	0.001
114	0	0	0	0	0	-2	0	0	0	0	1	-1	-2	1	0	0.333333	0.1		0	0	-1.42109e-14	0	-30.9619	-13.4783	-3.35712	-8.649	-9.6328	-1.16453	-8.58516	7.10543e-15	0	0	0		0.01	0.00439887	0.01	0.01	1e-06	7.69029e-06	0.000153127	0.01	0.01	0.01	0.01	1e-06	0.001	0.001	0.001
115	0	0	0	0	0	-2	0	0	0	0	1	-1	-1	1	0	1.33333	0.4		0	0	-1.42109e-14	0	-30.9619	-2.84217e-14	-1.83538	-8.649	-9.6328	-1.16453	-8.58516	7.10543e-15	0	0	0		0.01	0.00439887	0.01	0.01	1e-06	7.69029e-06	0.000153127	0.01	0.0055197	0.01	0.01	1e-06	0.001	0.001	0.001
116	0	0	0	0	0	-1	0	0	0	0	-1	-1	-2	1	0	-0.666667	-0.2		0	0	-1.42109e-14	0	-30.9619	-2.84217e-14	-1.83538	-8.649	-9.6328	-1.16453	-38.5852	7.10543e-15	0	0	0		0.01	0.00439887	0.01	0.01	1e-06	7.69029e-06	0.000153127	0.01	0.0055197	0.01	0.01	1e-06	0.001	0.001	0.001
117	0	0	0	0	0	-1	0	0	0	0	-1	-1	-1	1	0	0.333333	0.1		0	0	-1.42109e-14	0	-26.4463	-2.84217e-14	2.84217e-14	-4.26326e-14	-9.6328	-1.16453	-38.5852	7.10543e-15	0	0	0		0.01	0.00439887	0.01	0.01	1e-06	1.31856e-06	2.62548e-05	0.01	1.5774e-05	5.852e-05	0.00171458	1e-06	0.001	0.001	0.001
118	0	0	0	0	0	-1	0	0	0	0	0	-1	-2	1	0	0.333333	0.1		0	0	-1.42109e-14	0	-30.9619	-2.84217e-14	-1.83538	-8.649	-9.6328	-1.16453	-23.5852	7.10543e-15	0	0	0		0.01	0.00439887	0.01	0.01	1e-06	7.69029e-06	0.000153127	0.01	0.0055197	0.01	0.01	1e-06	0.001	0.001	0.001
119	0	0	0	0	0	-1	0	0	0	0	0	-1	-1	1	0	1.33333	0.4		0	0	-1.42109e-14	0	-26.4463	-2.84217e-14	2.84217e-14	-4.26326e-14	-9.6328	-1.16453	-23.5852	7.10543e-15	0	0	0		0.01	0.00439887	0.01	0.01	1e-06	1.31856e-06	2.62548e-05	0.01	1.5774e-05	5.852e-05	0.00171458	1e-06	0.001	0.001	0.001
120	0	0	0	0	0	-1	0	0	0	0	1	-1	-2	1	0	1.33333	0.4		0	0	-1.42109e-14	0	-30.9619	-2.84217e-14	-1.83538	-8.649	-9.6328	-1.16453	-8.58516	7.10543e-15	0	0	0		0.01	0.00439887	0.01	0.01	1e-06	7.69029e-06	0.000153127	0.01	0.0055197	0.01	0.01	1e-06	0.001	0.001	0.001
121	0	0	0	0	0	-1	0	0	0	0	1	-1	-1	1	0	2.33333	0.7		0	0	-1.42109e-14	0	-26.4463	-2.84217e-14	2.84217e-14	-4.26326e-14	-9.6328	-1.16453	-8.58516	7.10543e-15	0	0	0		0.01	0.00439887	0.01	0.01	1e-06	1.31856e-06	2.62548e-05	0.01	1.5774e-05	5.852e-05	0.00171458	1e-06	0.001	0.001	0.001
122	0	0	0	0	0	0	0	0	0	0	-1	-1	-2	1	0	0.333333	0.1		0	0	-1.42109e-14	0	-26.4463	-2.84217e-14	2.84217e-14	-4.26326e-14	-9.6328	-1.16453	-38.5852	7.10543e-15	0	0	0		0.01	0.00439887	0.01	0.01	1e-06	1.31856e-06	2.62548e-05	0.01	1.5774e-05	5.852e-05	0.00171458	1e-06	0.001	0.001	0.001
123	0	0	0	0	0	0	0	0	0	0	0	-1	-2	1	0	1.33333	0.4		0	0	-1.42109e-14	0	-26.4463	-2.84217e-14	2.84217e-14	-4.26326e-14	-9.6328	-1.16453	-23.5852	7.10543e-15	0	0	0		0.01	0.00439887	0.01	0.01	1e-06	1.31856e-06	2.62548e-05	0.01	1.5774e-05	5.852e-05	0.00171458	1e-06	0.001	0.001	0.001
124	0	0	0	0	0	0	0	0	0	0	1	-1	-2	1	0	2.33333	0.7		0	0	-1.42109e-14	0	-26.4463	-2.84217e-14	2.84217e-14	-4.26326e-14	-9.6328	-1.16453	-8.58516	7.10543e-15	0	0	0		0.01	0.00439887	0.01	0.01	1e-06	1.31856e-06	2.62548e-05	0.01	1.5774e-05	5.852e-05	0.00171458	1e-06	0.001	0.001	0.001
125	-1	0	0	0	0	-2	0	0	0	0	-1	-1	-1	1	0	-1.66667	-0.5		-15	0	-1.42109e-14	0	-29.6537	-7.10543e-14	2.84217e-14	4.26326e-14	-27.3217	-1.16453	-38.5852	0	0	0	0		0.01	0.00439887	0.01	0.01	1e-06	4.61395e-06	9.18717e-05	0.01	0.00055197	0.00204775	0.00599971	1e-06	0.001	0.001	0.001
126	-1	0	0	0	0	-2	0	0	0	0	0	-1	-2	1	0	-1.66667	-0.5		-15	0	-1.42109e-14	0	-30.9619	-7.58197	-3.35712	-2.75271	-27.3217	-1.16453	-23.5852	0	0	0	0		0.01	0.00439887	0.01	0.01	1e-06	7.69029e-06	0.000153127	0.01	0.01	0.01	0.01	1e-06	0.001	0.001	0.001
127	-1	0	0	0	0	-2	0	0	0	0	0	-1	-1	1	0	-0.666667	-0.2		-15	0	-1.42109e-14	0	-29.6537	-7.10543e-14	2.84217e-14	4.26326e-14	-27.3217	-1.16453	-23.5852	0	0	0	0		0.01	0.00439887	0.01	0.01	1e-06	4.61395e-06	9.18717e-05	0.01	0.00055197	0.00204775	0.00599971	1e-06	0.001	0.001	0.001
128	-1	0	0	0	0	-2	0	0	0	0	1	-1	-2	1	0	-0.666667	-0.2		-15	0	-1.42109e-14	0	-30.9619	-7.58197	-3.35712	-2.75271	-27.3217	-1.16453	-8.58516	0	0	0	0		0.01	0.00439887	0.01	0.01	1e-06	7.69029e-06	0.000153127	0.01	0.01	0.01	0.01	1e-06	0.001	0.001	0.001
129	-1	0	0	0	0	-2	0	0	0	0	1	-1	-1	1	0	0.333333	0.1		-15	0	-1.42109e-14	0	-29.6537	-7.10543e-14	2.84217e-14	4.26326e-14	-27.3217	-1.16453	-8.58516	0	0	0	0		0.01	0.00439887	0.01	0.01	1e-06	4.61395e-06	9.18717e-05	0.01	0.00055197	0.00204775	0.00599971	1e-06	0.001	0.001	0.001
130	-1	0	0	0	0	-1	0	0	0	0	-1	-1	-2	1	0	-1.66667	-0.5		-15	0	-1.42109e-14	0	-29.6537	-7.10543e-14	2.84217e-14	4.26326e-14	-27.3217	-1.16453	-38.5852	0	0	0	0		0.01	0.00439887	0.01	0.01	1e-06	4.61395e-06	9.18717e-05	0.01	0.00055197	0.00204775	0.00599971	1e-06	0.001	0.001	0.001
131	-1	0	0	0	0	-1	0	0	0	0	0	-1	-2	1	0	-0.666667	-0.2		-15	0	-1.42109e-14	0	-29.6537	-7.10543e-14	2.84217e-14	4.26326e-14	-27.3217	-1.16453	-23.5852	0	0	0	0		0.01	0.00439887	0.01	0.01	1e-06	4.61395e-06	9.18717e-05	0.01	0.00055197	0.00204775	0.00599971	1e-06	0.001	0.001	0.001
132	-1	0	0	0	0	-1	0	0	0	0	1	-1	-2	1	0	0.333333	0.1		-15	0	-1.42109e-14	0	-29.6537	-7.10543e-14	2.84217e-14	4.26326e-14	-27.3217	-1.16453	-8.58516	0	0	0	0		0.01	0.00439887	0.01	0.01	1e-06	4.61395e-06	9.18717e-05	0.01	0.00055197	0.00204775	0.00599971	1e-06	0.001	0.001	0.001
133	0	0	0	0	0	-2	0	0	0	0	-1	-1	-2	1	0	-1.66667	-0.5		0	0	-1.42109e-14	0	-30.9619	-7.58197	-3.35712	-2.75271	-27.3217	-1.16453	-38.5852	0	0	0	0		0.01	0.00439887	0.01	0.01	1e-06	7.69029e-06	0.000153127	0.01	0.01	0.01	0.01	1e-06	0.001	0.001	0.001
134	0	0	0	0	0	-2	0	0	0	0	-1	-1	-1	1	0	-0.666667	-0.2		0	0	-1.42109e-14	0	-29.6537	-7.10543e-14	2.84217e-14	4.26326e-14	-27.3217	-1.16453	-38.5852	0	0	0	0		0.01	0.00439887	0.01	0.01	1e-06	4.61395e-06	9.18717e-05	0.01	0.00055197	0.00204775	0.00599971	1e-06	0.001	0.001	0.001
135	0	0	0	0	0	-2	0	0	0	0	0	-1	-2	1	0	-0.666667	-0.2		0	0	-1.42109e-14	0	-30.9619	-7.58197	-3.35712	-2.75271	-27.3217	-1.16453	-23.5852	0	0	0	0		0.01	0.00439887	0.01	0.01	1e-06	7.69029e-06	0.000153127	0.01	0.01	0.01	0.01	1e-06	0.001	0.001	0.001
136	0	0	0	0	0	-2	0	0	0	0	0	-1	-1	1	0	0.333333	0.1		0	0	-1.42109e-14	0	-29.6537	-7.10543e-14	2.84217e-14	4.26326e-14	-27.3217	-1.16453	-23.5852	0	0	0	0		0.01	0.00439887	0.01	0.01	1e-06	4.61395e-06	9.18717e-05	0.01	0.00055197	0.00204775	0.00599971	1e-06	0.001	0.001	0.001
137	0	0	0	0	0	-2	0	0	0	0	1	-1	-2	1	0	0.333333	0.1		0	0	-1.42109e-14	0	-30.9619	-7.58197	-3.35712	-2.75271	-27.3217	-1.16453	-8.58516	0	0	0	0		0.01	0.00439887	0.01	0.01	1e-06	7.69029e-06	0.000153127	0.01	0.01	0.01	0.01	1e-06	0.001	0.001	0.001
138	0	0	0	0	0	-2	0	0	0	0	1	-1	-1	1	0	1.33333	0.4		0	0	-1.42109e-14	0	-29.6537	-7.10543e-14	2.84217e-14	4.26326e-14	-27.3217	-1.16453	-8.58516	0	0	0	0		0.01	0.00439887	0.01	0.01	1e-06	4.61395e-06	9.18717e-05	0.01	0.00055197	0.00204775	0.00599971	1e-06	0.001	0.001	0.001
139	0	0	0	0	0	-1	0	0	0	0	-1	-1	-2	1	0	-0.666667	-0.2		0	0	-1.42109e-14	0	-29.6537	-7.10543e-14	2.84217e-14	4.26326e-14	-27.3217	-1.16453	-38.5852	0	0	0	0		0.01	0.00439887	0.01	0.01	1e-06	4.61395e-06	9.18717e-05	0.01	0.00055197	0.00204775	0.00599971	1e-06	0.001	0.001	0.001
140	0	0	0	0	0	-1	0	0	0	0	0	-1	-2	1	0	0.333333	0.1		0	0	-1.42109e-14	0	-29.6537	-7.10543e-14	2.84217e-14	4.26326e-14	-27.3217	-1.16453	-23.5852	0	0	0	0		0.01	0.00439887	0.01	0.01	1e-06	4.61395e-06	9.18717e-05	0.01	0.00055197	0.00204775	0.00599971	1e-06	0.001	0.001	0.001
141	0	0	0	0	0	-1	0	0	0	0	1	-1	-2	1	0	1.33333	0.4		0	0	-1.42109e-14	0	-29.6537	-7.10543e-14	2.84217e-14	4.26326e-14	-27.3217	-1.16453	-8.58516	0	0	0	0		0.01	0.00439887	0.01	0.01	1e-06	4.61395e-06	9.18717e-05	0.01	0.00055197	0.00204775	0.00599971	1e-06	0.001	0.001	0.001
142	-1	0	0	0	0	-2	0	0	0	0	-1	-1	-1	1	0	-1.66667	-0.5		-15	0	-1.42109e-14	0	-29.6537	-7.10543e-14	2.84217e-14	4.26326e-14	-21.4254	-1.16453	-38.5852	0	0	0	0		0.01	0.00439887	0.01	0.01	1e-06	4.61395e-06	9.18717e-05	0.01	0.00055197	0.00204775	0.00599971	1e-06	0.001	0.001	0.001
143	-1	0	0	0	0	-2	0	0	0	0	0	-1	-2	1	0	-1.66667	-0.5		-15	0	-1.42109e-14	0	-30.9619	-7.58197	-3.35712	-2.75271	-21.4254	-1.16453	-23.5852	0	0	0	0		0.01	0.00439887	0.01	0.01	1e-06	7.69029e-06	0.000153127	0.01	0.01	0.01	0.01	1e-06	0.001	0.001	0.001
144	-1	0	0	0	0	-2	0	0	0	0	0	-1	-1	1	0	-0.666667	-0.2		-15	0	-1.42109e-14	0	-29.6537	-7.10543e-14	2.84217e-14	4.26326e-14	-21.4254	-1.16453	-23.5852	0	0	0	0		0.01	0.00439887	0.01	0.01	1e-06	4.61395e-06	9.18717e-05	0.01	0.00055197	0.00204775	0.00599971	1e-06	0.001	0.001	0.001
145	-1	0	0	0	0	-2	0	0	0	0	1	-1	-2	1	0	-0.666667	-0.2		-15	0	-1.42109e-14	0	-30.9619	-7.58197	-3.35712	-2.75271	-21.4254	-1.16453	-8.58516	0	0	0	0		0.01	0.00439887	0.01	0.01	1e-06	7.69029e-06	0.000153127	0.01	0.01	0.01	0.01	1e-06	0.001	0.001	0.001
146	-1	0	0	0	0	-2	0	0	0	0	1	-1	-1	1	0	0.333333	0.1		-15	0	-1.42109e-14	0	-29.6537	-7.10543e-14	2.84217e-14	4.26326e-14	-21.4254	-1.16453	-8.58516	0	0	0	0		0.01	0.00439887	0.01	0.01	1e-06	4.61395e-06	9.18717e-05	0.01	0.00055197	0.00204775	0.00599971	1e-06	0.001	0.001	0.001
147	-1	0	0	0	0	-1	0	0	0	0	-1	-1	-2	1	0	-1.66667	-0.5		-15	0	-1.42109e-14	0	-29.6537	-7.10543e-14	2.84217e-14	4.26326e-14	-21.4254	-1.16453	-38.5852	0	0	0	0		0.01	0.00439887	0.01	0.01	1e-06	4.61395e-06	9.18717e-05	0.01	0.00055197	0.00204775	0.00599971	1e-06	0.001	0.001	0.001
148	-1	0	0	0	0	-1	0	0	0	0	0	-1	-2	1	0	-0.666667	-0.2		-15	0	-1.42109e-14	0	-29.6537	-7.10543e-14	2.84217e-14	4.26326e-14	-21.4254	-1.16453	-23.5852	0	0	0	0		0.01	0.00439887	0.01	0.01	1e-06	4.61395e-06	9.18717e-05	0.01	0.00055197	0.00204775	0.00599971	1e-06	0.001	0.001	0.001
149	-1	0	0	0	0	-1	0	0	0	0	1	-1	-2	1	0	0.333333	0.1		-15	0	-1.42109e-14	0	-29.6537	-7.10543e-14	2.84217e-14	4.26326e-14	-21.4254	-1.16453	-8.58516	0	0	0	0		0.01	0.00439887	0.01	0.01	1e-06	4.61395e-06	9.18717e-05	0.01	0.00055197	0.00204775	0.00599971	1e-06	0.001	0.001	0.001
150	0	0	0	0	0	-2	0	0	0	0	-1	-1	-2	1	0	-1.66667	-0.5		0	0	-1.42109e-14	0	-30.9619	-7.58197	-3.35712	-2.75271	-21.4254	-1.16453	-38.5852	0	0	0	0		0.01	0.00439887	0.01	0.01	1e-06	7.69029e-06	0.000153127	0.01	0.01	0.01	0.01	1e-06	0.001	0.001	0.001
151	0	0	0	0	0	-2	0	0	0	0	-1	-1	-1	1	0	-0.666667	-0.2		0	0	-1.42109e-14	0	-29.6537	-7.10543e-14	2.84217e-14	4.26326e-14	-21.4254	-1.16453	-38.5852	0	0	0	0		0.01	0.00439887	0.01	0.01	1e-06	4.61395e-06	9.18717e-05	0.01	0.00055197	0.00204775	0.00599971	1e-06	0.001	0.001	0.001
152	0	0	0	0	0	-2	0	0	0	0	0	-1	-2	1	0	-0.666667	-0.2		0	0	-1.42109e-14	0	-30.9619	-7.58197	-3.35712	-2.75271	-21.4254	-1.16453	-23.5852	0	0	0	0		0.01	0.00439887	0.01	0.01	1e-06	7.69029e-06	0.000153127	0.01	0.01	0.01	0.01	1e-06	0.001	0.001	0.001
153	0	0	0	0	0	-2	0	0	0	0	0	-1	-1	1	0	0.333333	0.1		0	0	-1.42109e-14	0	-29.6537	-7.10543e-14	2.84217e-14	4.26326e-14	-21.4254	-1.16453	-23.5852	0	0	0	0		0.01	0.00439887	0.01	0.01	1e-06	4.61395e-06	9.18717e-05	0.01	0.00055197	0.00204775	0.00599971	1e-06	0.001	0.001	0.001
154	0	0	0	0	0	-2	0	0	0	0	1	-1	-2	1	0	0.333333	0.1		0	0	-1.42109e-14	0	-30.9619	-7.58197	-3.35712	-2.75271	-21.4254	-1.16453	-8.58516	0	0	0	0		0.01	0.00439887	0.01	0.01	1e-06	7.69029e-06	0.000153127	0.01	0.01	0.01	0.01	1e-06	0.001	0.001	0.001
155	0	0	0	0	0	-2	0	0	0	0	1	-1	-1	1	0	1.33333	0.4		0	0	-1.42109e-14	0	-29.6537	-7.10543e-14	2.84217e-14	4.26326e-14	-21.4254	-1.16453	-8.58516	0	0	0	0		0.01	0.00439887	0.01	0.01	1e-06	4.61395e-06	9.18717e-05	0.01	0.00055197	0.00204775	0.00599971	1e-06	0.001	0.001	0.001
156	0	0	0	0	0	-1	0	0	0	0	-1	-1	-2	1	0	-0.666667	-0.2		0	0	-1.42109e-14	0	-29.6537	-7.10543e-14	2.84217e-14	4.26326e-14	-21.4254	-1.16453	-38.5852	0	0	0	0		0.01	0.00439887	0.01	0.01	1e-06	4.61395e-06	9.18717e-05	0.01	0.00055197	0.00204775	0.00599971	1e-06	0.001	0.001	0.001
157	0	0	0	0	0	-1	0	0	0	0	0	-1	-2	1	0	0.333333	0.1		0	0	-1.42109e-14	0	-29.6537	-7.10543e-14	2.84217e-14	4.26326e-14	-21.4254	-1.16453	-23.5852	0	0	0	0		0.01	0.00439887	0.01	0.01	1e-06	4.61395e-06	9.18717e-05	0.01	0.00055197	0.00204775	0.00599971	1e-06	0.001	0.001	0.001
158	0	0	0	0	0	-1	0	0	0	0	1	-1	-2	1	0	1.33333	0.4		0	0	-1.42109e-14	0	-29.6537	-7.10543e-14	2.84217e-14	4.26326e-14	-21.4254	-1.16453	-8.58516	0	0	0	0		0.01	0.00439887	0.01	0.01	1e-06	4.61395e-06	9.18717e-05	0.01	0.00055197	0.00204775	0.00599971	1e-06	0.001	0.001	0.001
159	-1	0	0	0	0	-2	0	0	0	0	-1	-1	-1	1	0	-1.66667	-0.5		-15	0	-1.42109e-14	0	-29.6537	-7.10543e-14	2.84217e-14	4.26326e-14	-15.5291	-1.16453	-38.5852	0	0	0	0		0.01	0.00439887	0.01	0.01	1e-06	4.61395e-06	9.18717e-05	0.01	0.00055197	0.00204775	0.00599971	1e-06	0.001	0.001	0.001
160	-1	0	0	0	0	-2	0	0	0	0	0	-1	-2	1	0	-1.66667	-0.5		-15	0	-1.42109e-14	0	-30.9619	-7.58197	-3.35712	-2.75271	-15.5291	-1.16453	-23.5852	0	0	0	0		0.01	0.00439887	0.01	0.01	1e-06	7.69029e-06	0.000153127	0.01	0.01	0.01	0.01	1e-06	0.001	0.001	0.001
161	-1	0	0	0	0	-2	0	0	0	0	0	-1	-1	1	0	-0.666667	-0.2		-15	0	-1.42109e-14	0	-29.6537	-7.10543e-14	2.84217e-14	4.26326e-14	-15.5291	-1.16453	-23.5852	0	0	0	0		0.01	0.00439887	0.01	0.01	1e-06	4.61395e-06	9.18717e-05	0.01	0.00055197	0.00204775	0.00599971	1e-06	0.001	0.001	0.001
162	-1	0	0	0	0	-2	0	0	0	0	1	-1	-2	1	0	-0.666667	-0.2		-15	0	-1.42109e-14	0	-30.9619	-7.58197	-3.35712	-2.75271	-15.5291	-1.16453	-8.58516	0	0	0	0		0.01	0.00439887	0.01	0.01	1e-06	7.69029e-06	0.000153127	0.01	0.01	0.01	0.01	1e-06	0.001	0.001	0.001
163	-1	0	0	0	0	-2	0	0	0	0	1	-1	-1	1	0	0.333333	0.1		-15	0	-1.42109e-14	0	-29.6537	-7.10543e-14	2.84217e-14	4.26326e-14	-15.5291	-1.16453	-8.58516	0	0	0	0		0.01	0.00439887	0.01	0.01	1e-06	4.61395e-06	9.18717e-05	0.01	0.00055197	0.00204775	0.00599971	1e-06	0.001	0.001	0.001
164	-1	0	0	0	0	-1	0	0	0	0	-1	-1	-2	1	0	-1.66667	-0.5		-15	0	-1.42109e-14	0	-29.6537	-7.10543e-14	2.84217e-14	4.26326e-14	-15.5291	-1.16453	-38.5852	0	0	0	0		0.01	0.00439887	0.01	0.01	1e-06	4.61395e-06	9.18717e-05	0.01	0.00055197	0.00204775	0.00599971	1e-06	0.001	0.001	0.001
165	-1	0	0	0	0	-1	0	0	0	0	0	-1	-2	1	0	-0.666667	-0.2		-15	0	-1.42109e-14	0	-29.6537	-7.10543e-14	2.84217e-14	4.26326e-14	-15.5291	-1.16453	-23.5852	0	0	0	0		0.01	0.00439887	0.01	0.01	1e-06	4.61395e-06	9.18717e-05	0.01	0.00055197	0.00204775	0.00599971	1e-06	0.001	0.001	0.001
166	-1	0	0	0	0	-1	0	0	0	0	1	-1	-2	1	0	0.333333	0.1		-15	0	-1.42109e-14	0	-29.6537	-7.10543e-14	2.84217e-14	4.26326e-14	-15.5291	-1.16453	-8.58516	0	0	0	0		0.01	0.00439887	0.01	0.01	1e-06	4.61395e-06	9.18717e-05	0.01	0.00055197	0.00204775	0.00599971	1e-06	0.001	0.001	0.001
167	0	0	0	0	0	-2	0	0	0	0	-1	-1	-2	1	0	-1.66667	-0.5		0	0	-1.42109e-14	0	-30.9619	-7.58197	-3.35712	-2.75271	-15.5291	-1.16453	-38.5852	0	0	0	0		0.01	0.00439887	0.01	0.01	1e-06	7.69029e-06	0.000153127	0.01	0.01	0.01	0.01	1e-06	0.001	0.001	0.001
168	0	0	0	0	0	-2	0	0	0	0	-1	-1	-1	1	0	-0.666667	-0.2		0	0	-1.42109e-14	0	-29.6537	-7.10543e-14	2.84217e-14	4.26326e-14	-15.5291	-1.16453	-38.5852	0	0	0	0		0.01	0.00439887	0.01	0.01	1e-06	4.61395e-06	9.18717e-05	0.01	0.00055197	0.00204775	0.00599971	1e-06	0.001	0.001	0.001
169	0	0	0	0	0	-2	0	0	0	0	0	-1	-2	1	0	-0.666667	-0.2		0	0	-1.42109e-14	0	-30.9619	-7.58197	-3.35712	-2.75271	-15.5291	-1.16453	-23.5852	0	0	0	0		0.01	0.00439887	0.01	0.01	1e-06	7.69029e-06	0.000153127	0.01	0.01	0.01	0.01	1e-06	0.001	0.001	0.001
170	0	0	0	0	0	-2	0	0	0	0	0	-1	-1	1	0	0.333333	0.1		0	0	-1.42109e-14	0	-29.6537	-7.10543e-14	2.84217e-14	4.26326e-14	-15.5291	-1.16453	-23.5852	0	0	0	0		0.01	0.00439887	0.01	0.01	1e-06	4.61395e-06	9.18717e-05	0.01	0.00055197	0.00204775	0.00599971	1e-06	0.001	0.001	0.001
171	0	0	0	0	0	-2	0	0	0	0	1	-1	-2	1	0	0.333333	0.1		0	0	-1.42109e-14	0	-30.9619	-7.58197	-3.35712	-2.75271	-15.5291	-1.16453	-8.58516	0	0	0	0		0.01	0.00439887	0.01	0.01	1e-06	7.69029e-06	0.000153127	0.01	0.01	0.01	0.01	1e-06	0.001	0.001	0.001
172	0	0	0	0	0	-2	0	0	0	0	1	-1	-1	1	0	1.33333	0.4		0	0	-1.42109e-14	0	-29.6537	-7.10543e-14	2.84217e-14	4.26326e-14	-15.5291	-1.16453	-8.58516	0	0	0	0		0.01	0.00439887	0.01	0.01	1e-06	4.61395e-06	9.18717e-05	0.01	0.00055197	0.00204775	0.00599971	1e-06	0.001	0.001	0.001
173	0	0	0	0	0	-1	0	0	0	0	-1	-1	-2	1	0	-0.666667	-0.2		0	0	-1.42109e-14	0	-29.6537	-7.10543e-14	2.84217e-14	4.26326e-14	-15.5291	-1.16453	-38.5852	0	0	0	0		0.01	0.00439887	0.01	0.01	1e-06	4.61395e-06	9.18717e-05	0.01	0.00055197	0.00204775	0.00599971	1e-06	0.001	0.001	0.001
174	0	0	0	0	0	-1	0	0	0	0	0	-1	-2	1	0	0.333333	0.1		0	0	-1.42109e-14	0	-29.6537	-7.10543e-14	2.84217e-14	4.26326e-14	-15.5291	-1.16453	-23.5852	0	0	0	0		0.01	0.00439887	0.01	0.01	1e-06	4.61395e-06	9.18717e-05	0.01	0.00055197	0.00204775	0.00599971	1e-06	0.001	0.001	0.001
175	0	0	0	0	0	-1	0	0	0	0	1	-1	-2	1	0	1.33333	0.4		0	0	-1.42109e-14	0	-29.6537	-7.10543e-14	2.84217e-14	4.26326e-14	-15.5291	-1.16453	-8.58516	0	0	0	0		0.01	0.00439887	0.01	0.01	1e-06	4.61395e-06	9.18717e-05	0.01	0.00055197	0.00204775	0.00599971	1e-06	0.001	0.001	0.001
176	-1	0	0	0	0	-2	0	0	0	0	-1	-1	-1	1	0	-1.66667	-0.5		-15	0	-1.42109e-14	0	-29.6537	-7.10543e-14	2.84217e-14	4.26326e-14	-9.6328	-1.16453	-38.5852	0	0	0	0		0.01	0.00439887	0.01	0.01	1e-06	4.61395e-06	9.18717e-05	0.01	0.00055197	0.00204775	0.00599971	1e-06	0.001	0.001	0.001
177	-1	0	0	0	0	-2	0	0	0	0	0	-1	-2	1	0	-1.66667	-0.5		-15	0	-1.42109e-14	0	-30.9619	-7.58197	-3.35712	-2.75271	-9.6328	-1.16453	-23.5852	0	0	0	0		0.01	0.00439887	0.01	0.01	1e-06	7.69029e-06	0.000153127	0.01	0.01	0.01	0.01	1e-06	0.001	0.001	0.001
178	-1	0	0	0	0	-2	0	0	0	0	0	-1	-1	1	0	-0.666667	-0.2		-15	0	-1.42109e-14	0	-29.6537	-7.10543e-14	2.84217e-14	4.26326e-14	-9.6328	-1.16453	-23.5852	0	0	0	0		0.01	0.00439887	0.01	0.01	1e-06	4.61395e-06	9.18717e-05	0.01	0.00055197	0.00204775	0.00599971	1e-06	0.001	0.001	0.001
179	-1	0	0	0	0	-2	0	0	0	0	1	-1	-2	1	0	-0.666667	-0.2		-15	0	-1.42109e-14	0	-30.9619	-7.58197	-3.35712	-2.75271	-9.6328	-1.16453	-8.58516	0	0	0	0		0.01	0.00439887	0.01	0.01	1e-06	7.69029e-06	0.000153127	0.01	0.01	0.01	0.01	1e-06	0.001	0.001	0.001
180	-1	0	0	0	0	-2	0	0	0	0	1	-1	-1	1	0	0.333333	0.1		-15	0	-1.42109e-14	0	-29.6537	-7.10543e-14	2.84217e-14	4.26326e-14	-9.6328	-1.16453	-8.58516	0	0	0	0		0.01	0.00439887	0.01	0.01	1e-06	4.61395e-06	9.18717e-05	0.01	0.00055197	0.00204775	0.00599971	1e-06	0.001	0.001	0.001
181	-1	0	0	0	0	-1	0	0	0	0	-1	-1	-2	1	0	-1.66667	-0.5		-15	0	-1.42109e-14	0	-29.6537	-7.10543e-14	2.84217e-14	4.26326e-14	-9.6328	-1.16453	-38.5852	0	0	0	0		0.01	0.00439887	0.01	0.01	1e-06	4.61395e-06	9.18717e-05	0.01	0.00055197	0.00204775	0.00599971	1e-06	0.001	0.001	0.001
182	-1	0	0	0	0	-1	0	0	0	0	0	-1	-2	1	0	-0.666667	-0.2		-15	0	-1.42109e-14	0	-29.6537	-7.10543e-14	2.84217e-14	4.26326e-14	-9.6328	-1.16453	-23.5852	0	0	0	0		0.01	0.00439887	0.01	0.01	1e-06	4.61395e-06	9.18717e-05	0.01	0.00055197	0.00204775	0.00599971	1e-06	0.001	0.001	0.001
183	-1	0	0	0	0	-1	0	0	0	0	1	-1	-2	1	0	0.333333	0.1		-15	0	-1.42109e-14	0	-29.6537	-7.10543e-14	2.84217e-14	4.26326e-14	-9.6328	-1.16453	-8.58516	0	0	0	0		0.01	0.00439887	0.01	0.01	1e-06	4.61395e-06	9.18717e-05	0.01	0.00055197	0.00204775	0.00599971	1e-06	0.001	0.001	0.001
184	0	0	0	0	0	-2	0	0	0	0	-1	-1	-2	1	0	-1.66667	-0.5		0	0	-1.42109e-14	0	-30.9619	-7.58197	-3.35712	-2.75271	-9.6328	-1.16453	-38.5852	0	0	0	0		0.01	0.00439887	0.01	0.01	1e-06	7.69029e-06	0.000153127	0.01	0.01	0.01	0.01	1e-06	0.001	0.001	0.001
185	0	0	0	0	0	-2	0	0	0	0	-1	-1	-1	1	0	-0.666667	-0.2		0	0	-1.42109e-14	0	-29.6537	-7.10543e-14	2.84217e-14	4.26326e-14	-9.6328	-1.16453	-38.5852	0	0	0	0		0.01	0.00439887	0.01	0.01	1e-06	4.61395e-06	9.18717e-05	0.01	0.00055197	0.00204775	0.00599971	1e-06	0.001	0.001	0.001
186	0	0	0	0	0	-2	0	0	0	0	0	-1	-2	1	0	-0.666667	-0.2		0	0	-1.42109e-14	0	-30.9619	-7.58197	-3.35712	-2.75271	-9.6328	-1.16453	-23.5852	0	0	0	0		0.01	0.00439887	0.01	0.01	1e-06	7.69029e-06	0.000153127	0.01	0.01	0.01	0.01	1e-06	0.001	0.001	0.001
187	0	0	0	0	0	-2	0	0	0	0	0	-1	-1	1	0	0.333333	0.1		0	0	-1.42109e-14	0	-29.6537	-7.10543e-14	2.84217e-14	4.26326e-14	-9.6328	-1.16453	-23.5852	0	0	0	0		0.01	0.00439887	0.01	0.01	1e-06	4.61395e-06	9.18717e-05	0.01	0.00055197	0.00204775	0.00599971	1e-06	0.001	0.001	0.001
188	0	0	0	0	0	-2	0	0	0	0	1	-1	-2	1	0	0.333333	0.1		0	0	-1.42109e-14	0	-30.9619	-7.58197	-3.35712	-2.75271	-9.6328	-1.16453	-8.58516	0	0	0	0		0.01	0.00439887	0.01	0.01	1e-06	7.69029e-06	0.000153127	0.01	0.01	0.01	0.01	1e-06	0.001	0.001	0.001
189	0	0	0	0	0	-2	0	0	0	0	1	-1	-1	1	0	1.33333	0.4		0	0	-1.42109e-14	0	-29.6537	-7.10543e-14	2.84217e-14	4.26326e-14	-9.6328	-1.16453	-8.58516	0	0	0	0		0.01	0.00439887	0.01	0.01	1e-06	4.61395e-06	9.18717e-05	0.01	0.00055197	0.00204775	0.00599971	1e-06	0.001	0.001	0.001
190	0	0	0	0	0	-1	0	0	0	0	-1	-1	-2	1	0	-0.666667	-0.2		0	0	-1.42109e-14	0	-29.6537	-7.10543e-14	2.84217e-14	4.26326e-14	-9.6328	-1.16453	-38.5852	0	0	0	0		0.01	0.00439887	0.01	0.01	1e-06	4.61395e-06	9.18717e-05	0.01	0.00055197	0.00204775	0.00599971	1e-06	0.001	0.001	0.001
191	0	0	0	0	0	-1	0	0	0	0	0	-1	-2	1	0	0.333333	0.1		0	0	-1.42109e-14	0	-29.6537	-7.10543e-14	2.84217e-14	4.26326e-14	-9.6328	-1.16453	-23.5852	0	0	0	0		0.01	0.00439887	0.01	0.01	1e-06	4.61395e-06	9.18717e-05	0.01	0.00055197	0.00204775	0.00599971	1e-06	0.001	0.001	0.001
192	0	0	0	0	0	-1	0	0	0	0	1	-1	-2	1	0	1.33333	0.4		0	0	-1.42109e-14	0	-29.6537	-7.10543e-14	2.84217e-14	4.26326e-14	-9.6328	-1.16453	-8.58516	0	0	0	0		0.01	0.00439887	0.01	0.01	1e-06	4.61395e-06	9.18717e-05	0.01	0.00055197	0.00204775	0.00599971	1e-06	0.001	0.001	0.001
193	-1	0	0	0	0	-2	0	0	0	0	-1	-1	-1	1	0	-1.66667	-0.5		-15	-0.360542	7.10543e-15	0	-24.0583	-2.84217e-14	-5.68434e-14	8.52651e-14	-4.73516	-7.10543e-15	-36.4292	0	0	0	0		0.01	0.01	0.01	0.01	1e-06	1.38892e-06	2.58079e-05	0.01	0.000188026	0.000861091	0.000674396	1e-06	0.001	0.001	0.001
194	-1	0	0	0	0	-2	0	0	0	0	0	-1	-2	1	0	-1.66667	-0.5		-15	-0.360542	7.10543e-15	0	-30.1338	-5.15451	-3.77	8.52651e-14	-4.73516	-7.10543e-15	-21.4292	0	0	0	0		0.01	0.01	0.01	0.01	1e-06	1.61298e-05	0.000299711	0.01	0.01	0.01	0.00783188	1e-06	0.001	0.001	0.001
195	-1	0	0	0	0	-2	0	0	0	0	0	-1	-1	1	0	-0.666667	-0.2		-15	-0.360542	7.10543e-15	0	-24.0583	-2.84217e-14	-5.68434e-14	8.52651e-14	-4.73516	-7.10543e-15	-21.4292	0	0	0	0		0.01	0.01	0.01	0.01	1e-06	1.38892e-06	2.58079e-05	0.01	0.000188026	0.000861091	0.000674396	1e-06	0.001	0.001	0.001
196	-1	0	0	0	0	-2	0	0	0	0	1	-1	-2	1	0	-0.666667	-0.2		-15	-0.360542	7.10543e-15	0	-30.1338	-5.15451	-3.77	8.52651e-14	-4.73516	-7.10543e-15	-6.42924	0	0	0	0		0.01	0.01	0.01	0.01	1e-06	1.61298e-05	0.000299711	0.01	0.01	0.01	0.00783188	1e-06	0.001	0.001	0.001
197	-1	0	0	0	0	-2	0	0	0	0	1	-1	-1	1	0	0.333333	0.1		-15	-0.360542	7.10543e-15	0	-24.0583	-2.84217e-14	-5.68434e-14	8.52651e-14	-4.73516	-7.10543e-15	-6.42924	0	0	0	0		0.01	0.01	0.01	0.01	1e-06	1.38892e-06	2.58079e-05	0.01	0.000188026	0.000861091	0.000674396	1e-06	0.001	0.001	0.001
198	-1	0	0	0	0	-1	0	0	0	0	-1	-1	-2	1	0	-1.66667	-0.5		-15	-0.360542	7.10543e-15	0	-24.0583	-2.84217e-14	-5.68434e-14	8.52651e-14	-4.73516	-7.10543e-15	-36.4292	0	0	0	0		0.01	0.01	0.01	0.01	1e-06	1.38892e-06	2.58079e-05	0.01	0.000188026	0.000861091	0.000674396	1e-06	0.001	0.001	0.001
199	-1	0	0	0	0	-1	0	0	0	0	0	-1	-2	1	0	-0.666667	-0.2		-15	-0.360542	7.10543e-15	0	-24.0583	-2.84217e-14	-5.68434e-14	8.52651e-14	-4.73516	-7.10543e-15	-21.4292	0	0	0	0		0.01	0.01	0.01	0.01	1e-06	1.38892e-06	2.58079e-05	0.01	0.000188026	0.000861091	0.000674396	1e-06	0.001	0.001	0.001
200	-1	0	0	0	0	-1	0	0	0	0	1	-1	-2	1	0	0.333333	0.1		-15	-0.360542	7.10543e-15	0	-24.0583	-2.84217e-14	-5.68434e-14	8.52651e-14	-4.73516	-7.10543e-15	-6.42924	0	0	0	0		0.01	0.01	0.01	0.01	1e-06	1.38892e-06	2.58079e-05	0.01	0.000188026	0.000861091	0.000674396	1e-06	0.001	0.001	0.001
201	0	0	0	0	0	-2	0	0	0	0	-1	-1	-2	1	0	-1.66667	-0.5		0	-0.360542	7.10543e-15	0	-30.1338	-5.15451	-3.77	8.52651e-14	-4.73516	-7.10543e-15	-36.4292	0	0	0	0		0.01	0.01	0.01	0.01	1e-06	1.61298e-05	0.000299711	0.01	0.01	0.01	0.00783188	1e-06	0.001	0.001	0.001
202	0	0	0	0	0	-2	0	0	0	0	-1	-1	-1	1	0	-0.666667	-0.2		0	-0.360542	7.10543e-15	0	-24.0583	-2.84217e-14	-5.68434e-14	8.52651e-14	-4.73516	-7.10543e-15	-36.4292	0	0	0	0		0.01	0.01	0.01	0.01	1e-06	1.38892e-06	2.58079e-05	0.01	0.000188026	0.000861091	0.000674396	1e-06	0.001	0.001	0.001
203	0	0	0	0	0	-2	0	0	0	0	0	-1	-2	1	0	-0.666667	-0.2		0	-0.360542	7.10543e-15	0	-30.1338	-5.15451	-3.77	8.52651e-14	-4.73516	-7.10543e-15	-21.4292	0	0	0	0		0.01	0.01	0.01	0.01	1e-06	1.61298e-05	0.000299711	0.01	0.01	0.01	0.00783188	1e-06	0.001	0.001	0.001
204	0	0	0	0	0	-2	0	0	0	0	0	-1	-1	1	0	0.333333	0.1		0	-0.360542	7.10543e-15	0	-24.0583	-2.84217e-14	-5.68434e-14	8.52651e-14	-4.73516	-7.10543e-15	-21.4292	0	0	0	0		0.01	0.01	0.01	0.01	1e-06	1.38892e-06	2.58079e-05	0.01	0.000188026	0.000861091	0.000674396	1e-06	0.001	0.001	0.001
205	0	0	0	0	0	-2	0	0	0	0	1	-1	-2	1	0	0.333333	0.1		0	-0.360542	7.10543e-15	0	-30.1338	-5.15451	-3.77	8.52651e-14	-4.73516	-7.10543e-15	-6.42924	0	0	0	0		0.01	0.01	0.01	0.01	1e-06	1.61298e-05	0.000299711	0.01	0.01	0.01	0.00783188	1e-06	0.001	0.001	0.001
206	0	0	0	0	0	-2	0	0	0	0	1	-1	-1	1	0	1.33333	0.4		0	-0.360542	7.10543e-15	0	-24.0583	-2.84217e-14	-5.68434e-14	8.52651e-14	-4.73516	-7.10543e-15	-6.42924	0	0	0	0		0.01	0.01	0.01	0.01	1e-06	1.38892e-06	2.58079e-05	0.01	0.000188026	0.000861091	0.000674396	1e-06	0.001	0.001	0.001
207	0	0	0	0	0	-1	0	0	0	0	-1	-1	-2	1	0	-0.666667	-0.2		0	-0.360542	7.10543e-15	0	-24.0583	-2.84217e-14	-5.68434e-14	8.52651e-14	-4.73516	-7.10543e-15	-36.4292	0	0	0	0		0.01	0.01	0.01	0.01	1e-06	1.38892e-06	2.58079e-05	0.01	0.000188026	0.000861091	0.000674396	1e-06	0.001	0.001	0.001
208	0	0	0	0	0	-1	0	0	0	0	0	-1	-2	1	0	0.333333	0.1		0	-0.360542	7.10543e-15	0	-24.0583	-2.84217e-14	-5.68434e-14	8.52651e-14	-4.73516	-7.10543e-15	-21.4292	0	0	0	0		0.01	0.01	0.01	0.01	1e-06	1.38892e-06	2.58079e-05	0.01	0.000188026	0.000861091	0.000674396	1e-06	0.001	0.001	0.001
209	0	0	0	0	0	-1	0	0	0	0	1	-1	-2	1	0	1.33333	0.4		0	-0.360542	7.10543e-15	0	-24.0583	-2.84217e-14	-5.68434e-14	8.52651e-14	-4.73516	-7.10543e-15	-6.42924	0	0	0	0		0.01	0.01	0.01	0.01	1e-06	1.38892e-06	2.58079e-05	0.01	0.000188026	0.000861091	0.000674396	1e-06	0.001	0.001	0.001
210	-1	0	0	0	0	-2	0	0	0	0	-1	-1	-1	1	0	-1.66667	-0.5		-20.8963	0	-1.42109e-14	0	-29.6537	-7.10543e-14	2.84217e-14	4.26326e-14	-3.73651	-1.16453	-32.6889	0	0	0	0		0.01	0.00439887	0.01	0.01	1e-06	4.61395e-06	9.18717e-05	0.01	0.00055197	0.00204775	0.00599971	1e-06	0.001	0.001	0.001
211	-1	0	0	0	0	-2	0	0	0	0	0	-1	-2	1	0	-1.66667	-0.5		-20.8963	0	-1.42109e-14	0	-30.9619	-7.58197	-3.35712	-2.75271	-3.73651	-1.16453	-17.6889	0	0	0	0		0.01	0.00439887	0.01	0.01	1e-06	7.69029e-06	0.000153127	0.01	0.01	0.01	0.01	1e-06	0.001	0.001	0.001
212	-1	0	0	0	0	-2	0	0	0	0	0	-1	-1	1	0	-0.666667	-0.2		-20.8963	0	-1.42109e-14	0	-29.6537	-7.10543e-14	2.84217e-14	4.26326e-14	-3.73651	-1.16453	-17.6889	0	0	0	0		0.01	0.00439887	0.01	0.01	1e-06	4.61395e-06	9.18717e-05	0.01	0.00055197	0.00204775	0.00599971	1e-06	0.001	0.001	0.001
213	-1	0	0	0	0	-2	0	0	0	0	1	-1	-2	1	0	-0.666667	-0.2		-20.8963	0	-1.42109e-14	0	-30.9619	-7.58197	-3.35712	-2.75271	-3.73651	-1.16453	-2.68887	0	0	0	0		0.01	0.00439887	0.01	0.01	1e-06	7.69029e-06	0.000153127	0.01	0.01	0.01	0.01	1e-06	0.001	0.001	0.001
214	-1	0	0	0	0	-2	0	0	0	0	1	-1	-1	1	0	0.333333	0.1		-20.8963	0	-1.42109e-14	0	-29.6537	-7.10543e-14	2.84217e-14	4.26326e-14	-3.73651	-1.16453	-2.68887	0	0	0	0		0.01	0.00439887	0.01	0.01	1e-06	4.61395e-06	9.18717e-05	0.01	0.00055197	0.00204775	0.00599971	1e-06	0.001	0.001	0.001
215	-1	0	0	0	0	-1	0	0	0	0	-1	-1	-2	1	0	-1.66667	-0.5		-20.8963	0	-1.42109e-14	0	-29.6537	-7.10543e-14	2.84217e-14	4.26326e-14	-3.73651	-1.16453	-32.6889	0	0	0	0		0.01	0.00439887	0.01	0.01	1e-06	4.61395e-06	9.18717e-05	0.01	0.00055197	0.00204775	0.00599971	1e-06	0.001	0.001	0.001
216	-1	0	0	0	0	-1	0	0	0	0	0	-1	-2	1	0	-0.666667	-0.2		-20.8963	0	-1.42109e-14	0	-29.6537	-7.10543e-14	2.84217e-14	4.26326e-14	-3.73651	-1.16453	-17.6889	0	0	0	0		0.01	0.00439887	0.01	0.01	1e-06	4.61395e-06	9.18717e-05	0.01	0.00055197	0.00204775	0.00599971	1e-06	0.001	0.001	0.001
217	-1	0	0	0	0	-1	0	0	0	0	1	-1	-2	1	0	0.333333	0.1		-20.8963	0	-1.42109e-14	0	-29.6537	-7.10543e-14	2.84217e-14	4.26326e-14	-3.73651	-1.16453	-2.68887	0	0	0	0		0.01	0.00439887	0.01	0.01	1e-06	4.61395e-06	9.18717e-05	0.01	0.00055197	0.00204775	0.00599971	1e-06	0.001	0.001	0.001
218	0	0	0	0	0	-2	0	0	0	0	-1	-1	-2	1	0	-1.66667	-0.5		-5.89629	0	-1.42109e-14	0	-30.9619	-7.58197	-3.35712	-2.75271	-3.73651	-1.16453	-32.6889	0	0	0	0		0.01	0.00439887	0.01	0.01	1e-06	7.69029e-06	0.000153127	0.01	0.01	0.01	0.01	1e-06	0.001	0.001	0.001
219	0	0	0	0	0	-2	0	0	0	0	-1	-1	-1	1	0	-0.666667	-0.2		-5.89629	0	-1.42109e-14	0	-29.6537	-7.10543e-14	2.84217e-14	4.26326e-14	-3.73651	-1.16453	-32.6889	0	0	0	0		0.01	0.00439887	0.01	0.01	1e-06	4.61395e-06	9.18717e-05	0.01	0.00055197	0.00204775	0.00599971	1e-06	0.001	0.001	0.001
220	0	0	0	0	0	-2	0	0	0	0	0	-1	-2	1	0	-0.666667	-0.2		-5.89629	0	-1.42109e-14	0	-30.9619	-7.58197	-3.35712	-2.75271	-3.73651	-1.16453	-17.6889	0	0	0	0		0.01	0.00439887	0.01	0.01	1e-06	7.69029e-06	0.000153127	0.01	0.01	0.01	0.01	1e-06	0.001	0.001	0.001
221	0	0	0	0	0	-2	0	0	0	0	0	-1	-1	1	0	0.333333	0.1		-5.89629	0	-1.42109e-14	0	-29.6537	-7.10543e-14	2.84217e-14	4.26326e-14	-3.73651	-1.16453	-17.6889	0	0	0	0		0.01	0.00439887	0.01	0.01	1e-06	4.61395e-06	9.18717e-05	0.01	0.00055197	0.00204775	0.00599971	1e-06	0.001	0.001	0.001
222	0	0	0	0	0	-2	0	0	0	0	1	-1	-2	1	0	0.333333	0.1		-5.89629	0	-1.42109e-14	0	-30.9619	-7.58197	-3.35712	-2.75271	-3.73651	-1.16453	-2.68887	0	0	0	0		0.01	0.00439887	0.01	0.01	1e-06	7.69029e-06	0.000153127	0.01	0.01	0.01	0.01	1e-06	0.001	0.001	0.001
223	0	0	0	0	0	-2	0	0	0	0	1	-1	-1	1	0	1.33333	0.4		-5.89629	0	-1.42109e-14	0	-29.6537	-7.10543e-14	2.84217e-14	4.26326e-14	-3.73651	-1.16453	-2.68887	0	0	0	0		0.01	0.00439887	0.01	0.01	1e-06	4.61395e-06	9.18717e-05	0.01	0.00055197	0.00204775	0.00599971	1e-06	0.001	0.001	0.001
224	0	0	0	0	0	-1	0	0	0	0	-1	-1	-2	1	0	-0.666667	-0.2		-5.89629	0	-1.42109e-14	0	-29.6537	-7.10543e-14	2.84217e-14	4.26326e-14	-3.73651	-1.16453	-32.6889	0	0	0	0		0.01	0.00439887	0.01	0.01	1e-06	4.61395e-06	9.18717e-05	0.01	0.00055197	0.00204775	0.00599971	1e-06	0.001	0.001	0.001
225	0	0	0	0	0	-1	0	0	0	0	0	-1	-2	1	0	0.333333	0.1		-5.89629	0	-1.42109e-14	0	-29.6537	-7.10543e-14	2.84217e-14	4.26326e-14	-3.73651	-1.16453	-17.6889	0	0	0	0		0.01	0.00439887	0.01	0.01	1e-06	4.61395e-06	9.18717e-05	0.01	0.00055197	0.00204775	0.00599971	1e-06	0.001	0.001	0.001
226	0	0	0	0	0	-1	0	0	0	0	1	-1	-2	1	0	1.33333	0.4		-5.89629	0	-1.42109e-14	0	-29.6537	-7.10543e-14	2.84217e-14	4.26326e-14	-3.73651	-1.16453	-2.68887	0	0	0	0		0.01	0.00439887	0.01	0.01	1e-06	4.61395e-06	9.18717e-05	0.01	0.00055197	0.00204775	0.00599971	1e-06	0.001	0.001	0.001
227	-1	0	0	0	0	-2	0	0	0	0	-1	-1	-1	1	0	-1.66667	-0.5		-15	0	-1.42109e-14	0	-29.6537	-7.10543e-14	2.84217e-14	4.26326e-14	-3.73651	-1.16453	-38.5852	0	0	0	0		0.01	0.00439887	0.01	0.01	1e-06	4.61395e-06	9.18717e-05	0.01	0.00055197	0.00204775	0.00599971	1e-06	0.001	0.001	0.001
228	-1	0	0	0	0	-2	0	0	0	0	0	-1	-2	1	0	-1.66667	-0.5		-15	0	-1.42109e-14	0	-30.9619	-7.58197	-3.35712	-2.75271	-3.73651	-1.16453	-23.5852	0	0	0	0		0.01	0.00439887	0.01	0.01	1e-06	7.69029e-06	0.000153127	0.01	0.01	0.01	0.01	1e-06	0.001	0.001	0.001
229	-1	0	0	0	0	-2	0	0	0	0	0	-1	-1	1	0	-0.666667	-0.2		-15	0	-1.42109e-14	0	-29.6537	-7.10543e-14	2.84217e-14	4.26326e-14	-3.73651	-1.16453	-23.5852	0	0	0	0		0.01	0.00439887	0.01	0.01	1e-06	4.61395e-06	9.18717e-05	0.01	0.00055197	0.00204775	0.00599971	1e-06	0.001	0.001	0.001
230	-1	0	0	0	0	-2	0	0	0	0	1	-1	-2	1	0	-0.666667	-0.2		-15	0	-1.42109e-14	0	-30.9619	-7.58197	-3.35712	-2.75271	-3.73651	-1.16453	-8.58516	0	0	0	0		0.01	0.00439887	0.01	0.01	1e-06	7.69029e-06	0.000153127	0.01	0.01	0.01	0.01	1e-06	0.001	0.001	0.001
231	-1	0	0	0	0	-2	0	0	0	0	1	-1	-1	1	0	0.333333	0.1		-15	0	-1.42109e-14	0	-29.6537	-7.10543e-14	2.84217e-14	4.26326e-14	-3.73651	-1.16453	-8.58516	0	0	0	0		0.01	0.00439887	0.01	0.01	1e-06	4.61395e-06	9.18717e-05	0.01	0.00055197	0.00204775	0.00599971	1e-06	0.001	0.001	0.001
232	-1	0	0	0	0	-1	0	0	0	0	-1	-1	-2	1	0	-1.66667	-0.5		-15	0	-1.42109e-14	0	-29.6537	-7.10543e-14	2.84217e-14	4.26326e-14	-3.73651	-1.16453	-38.5852	0	0	0	0		0.01	0.00439887	0.01	0.01	1e-06	4.61395e-06	9.18717e-05	0.01	0.00055197	0.00204775	0.00599971	1e-06	0.001	0.001	0.001
233	-1	0	0	0	0	-1	0	0	0	0	0	-1	-2	1	0	-0.666667	-0.2		-15	0	-1.42109e-14	0	-29.6537	-7.10543e-14	2.84217e-14	4.26326e-14	-3.73651	-1.16453	-23.5852	0	0	0	0		0.01	0.00439887	0.01	0.01	1e-06	4.61395e-06	9.18717e-05	0.01	0.00055197	0.00204775	0.00599971	1e-06	0.001	0.001	0.001
234	-1	0	0	0	0	-1	0	0	0	0	1	-1	-2	1	0	0.333333	0.1		-15	0	-1.42109e-14	0	-29.6537	-7.10543e-14	2.84217e-14	4.26326e-14	-3.73651	-1.16453	-8.58516	0	0	0	0		0.01	0.00439887	0.01	0.01	1e-06	4.61395e-06	9.18717e-05	0.01	0.00055197	0.00204775	0.00599971	1e-06	0.001	0.001	0.001
235	0	0	0	0	0	-2	0	0	0	0	-1	-1	-2	1	0	-1.66667	-0.5		0	0	-1.42109e-14	0	-30.9619	-7.58197	-3.35712	-2.75271	-3.73651	-1.16453	-38.5852	0	0	0	0		0.01	0.00439887	0.01	0.01	1e-06	7.69029e-06	0.000153127	0.01	0.01	0.01	0.01	1e-06	0.001	0.001	0.001
236	0	0	0	0	0	-2	0	0	0	0	-1	-1	-1	1	0	-0.666667	-0.2		0	0	-1.42109e-14	0	-29.6537	-7.10543e-14	2.84217e-14	4.26326e-14	-3.73651	-1.16453	-38.5852	0	0	0	0		0.01	0.00439887	0.01	0.01	1e-06	4.61395e-06	9.18717e-05	0.01	0.00055197	0.00204775	0.00599971	1e-06	0.001	0.001	0.001
237	0	0	0	0	0	-2	0	0	0	0	0	-1	-2	1	0	-0.666667	-0.2		0	0	-1.42109e-14	0	-30.9619	-7.58197	-3.35712	-2.75271	-3.73651	-1.16453	-23.5852	0	0	0	0		0.01	0.00439887	0.01	0.01	1e-06	7.69029e-06	0.000153127	0.01	0.01	0.01	0.01	1e-06	0.001	0.001	0.001
238	0	0	0	0	0	-2	0	0	0	0	0	-1	-1	1	0	0.333333	0.1		0	0	-1.42109e-14	0	-29.6537	-7.10543e-14	2.84217e-14	4.26326e-14	-3.73651	-1.16453	-23.5852	0	0	0	0		0.01	0.00439887	0.01	0.01	1e-06	4.61395e-06	9.18717e-05	0.01	0.00055197	0.00204775	0.00599971	1e-06	0.001	0.001	0.001
239	0	0	0	0	0	-2	0	0	0	0	1	-1	-2	1	0	0.333333	0.1		0	0	-1.42109e-14	0	-30.9619	-7.58197	-3.35712	-2.75271	-3.73651	-1.16453	-8.58516	0	0	0	0		0.01	0.00439887	0.01	0.01	1e-06	7.69029e-06	0.000153127	0.01	0.01	0.01	0.01	1e-06	0.001	0.001	0.001
240	0	0	0	0	0	-2	0	0	0	0	1	-1	-1	1	0	1.33333	0.4		0	0	-1.42109e-14	0	-29.6537	-7.10543e-14	2.84217e-14	4.26326e-14	-3.73651	-1.16453	-8.58516	0	0	0	0		0.01	0.00439887	0.01	0.01	1e-06	4.61395e-06	9.18717e-05	0.01	0.00055197	0.00204775	0.00599971	1e-06	0.001	0.001	0.001
241	0	0	0	0	0	-1	0	0	0	0	-1	-1	-2	1	0	-0.666667	-0.2		0	0	-1.42109e-14	0	-29.6537	-7.10543e-14	2.84217e-14	4.26326e-14	-3.73651	-1.16453	-38.5852	0	0	0	0		0.01	0.00439887	0.01	0.01	1e-06	4.61395e-06	9.18717e-05	0.01	0.00055197	0.00204775	0.00599971	1e-06	0.001	0.001	0.001
242	0	0	0	0	0	-1	0	0	0	0	0	-1	-2	1	0	0.333333	0.1		0	0	-1.42109e-14	0	-29.6537	-7.10543e-14	2.84217e-14	4.26326e-14	-3.73651	-1.16453	-23.5852	0	0	0	0		0.01	0.00439887	0.01	0.01	1e-06	4.61395e-06	9.18717e-05	0.01	0.00055197	0.00204775	0.00599971	1e-06	0.001	0.001	0.001
243	0	0	0	0	0	-1	0	0	0	0	1	-1	-2	1	0	1.33333	0.4		0	0	-1.42109e-14	0	-29.6537	-7.10543e-14	2.84217e-14	4.26326e-14	-3.73651	-1.16453	-8.58516	0	0	0	0		0.01	0.00439887	0.01	0.01	1e-06	4.61395e-06	9.18717e-05	0.01	0.00055197	0.00204775	0.00599971	1e-06	0.001	0.001	0.001
244	-1	0	0	0	0	-2	0	0	0	0	-1	-1	-1	1	0	-1.66667	-0.5		-9.10371	0	-1.42109e-14	0	-29.6537	-7.10543e-14	2.84217e-14	4.26326e-14	-3.73651	-1.16453	-44.4815	0	0	0	0		0.01	0.00439887	0.01	0.01	1e-06	4.61395e-06	9.18717e-05	0.01	0.00055197	0.00204775	0.00599971	1e-06	0.001	0.001	0.001
245	-1	0	0	0	0	-2	0	0	0	0	0	-1	-2	1	0	-1.66667	-0.5		-9.10371	0	-1.42109e-14	0	-30.9619	-7.58197	-3.35712	-2.75271	-3.73651	-1.16453	-29.4815	0	0	0	0		0.01	0.00439887	0.01	0.01	1e-06	7.69029e-06	0.000153127	0.01	0.01	0.01	0.01	1e-06	0.001	0.001	0.001
246	-1	0	0	0	0	-2	0	0	0	0	0	-1	-1	1	0	-0.666667	-0.2		-9.10371	0	-1.42109e-14	0	-29.6537	-7.10543e-14	2.84217e-14	4.26326e-14	-3.73651	-1.16453	-29.4815	0	0	0	0		0.01	0.00439887	0.01	0.01	1e-06	4.61395e-06	9.18717e-05	0.01	0.00055197	0.00204775	0.00599971	1e-06	0.001	0.001	0.001
247	-1	0	0	0	0	-2	0	0	0	0	1	-1	-2	1	0	-0.666667	-0.2		-9.10371	0	-1.42109e-14	0	-30.9619	-7.58197	-3.35712	-2.75271	-3.73651	-1.16453	-14.4815	0	0	0	0		0.01	0.00439887	0.01	0.01	1e-06	7.69029e-06	0.000153127	0.01	0.01	0.01	0.01	1e-06	0.001	0.001	0.001
248	-1	0	0	0	0	-2	0	0	0	0	1	-1	-1	1	0	0.333333	0.1		-9.10371	0	-1.42109e-14	0	-29.6537	-7.10543e-14	2.84217e-14	4.26326e-14	-3.73651	-1.16453	-14.4815	0	0	0	0		0.01	0.00439887	0.01	0.01	1e-06	4.61395e-06	9.18717e-05	0.01	0.00055197	0.00204775	0.00599971	1e-06	0.001	0.001	0.001
249	-1	0	0	0	0	-1	0	0	0	0	-1	-1	-2	1	0	-1.66667	-0.5		-9.10371	0	-1.42109e-14	0	-29.6537	-7.10543e-14	2.84217e-14	4.26326e-14	-3.73651	-1.16453	-44.4815	0	0	0	0		0.01	0.00439887	0.01	0.01	1e-06	4.61395e-06	9.18717e-05	0.01	0.00055197	0.00204775	0.00599971	1e-06	0.001	0.001	0.001
250	-1	0	0	0	0	-1	0	0	0	0	0	-1	-2	1	0	-0.666667	-0.2		-9.10371	0	-1.42109e-14	0	-29.6537	-7.10543e-14	2.84217e-14	4.26326e-14	-3.73651	-1.16453	-29.4815	0	0	0	0		0.01	0.00439887	0.01	0.01	1e-06	4.61395e-06	9.18717e-05	0.01	0.00055197	0.00204775	0.00599971	1e-06	0.001	0.001	0.001
251	-1	0	0	0	0	-1	0	0	0	0	1	-1	-2	1	0	0.333333	0.1		-9.10371	0	-1.42109e-14	0	-29.6537	-7.10543e-14	2.84217e-14	4.26326e-14	-3.73651	-1.16453	-14.4815	0	0	0	0		0.01	0.00439887	0.01	0.01	1e-06	4.61395e-06	9.18717e-05	0.01	0.00055197	0.00204775	0.00599971	1e-06	0.001	0.001	0.001
252	-1	0	0	0	0	-2	0	0	0	0	-1	-1	-1	1	0	-1.66667	-0.5		-15	-1.42109e-14	1.42109e-14	0	-30.8241	1.42109e-14	2.84217e-14	-4.06456	-2.73786	-3.7196	-39.3505	0	0	0	0		0.01	0.00177778	0.01	0.01	1e-06	2.66558e-06	5.663e-05	0.01	0.00151429	0.00461161	0.01	1e-06	0.001	0.001	0.001
253	-1	0	0	0	0	-2	0	0	0	0	0	-1	-2	1	0	-1.66667	-0.5		-15	-1.42109e-14	1.42109e-14	0	-30.8241	-10.0094	-2.94424	-6.1109	-2.73786	-3.7196	-24.3505	0	0	0	0		0.01	0.00177778	0.01	0.01	1e-06	2.66558e-06	5.663e-05	0.01	0.01	0.01	0.01	1e-06	0.001	0.001	0.001
254	-1	0	0	0	0	-2	0	0	0	0	0	-1	-1	1	0	-0.666667	-0.2		-15	-1.42109e-14	1.42109e-14	0	-30.8241	1.42109e-14	2.84217e-14	-4.06456	-2.73786	-3.7196	-24.3505	0	0	0	0		0.01	0.00177778	0.01	0.01	1e-06	2.66558e-06	5.663e-05	0.01	0.00151429	0.00461161	0.01	1e-06	0.001	0.001	0.001
255	-1	0	0	0	0	-2	0	0	0	0	1	-1	-2	1	0	-0.666667	-0.2		-15	-1.42109e-14	1.42109e-14	0	-30.8241	-10.0094	-2.94424	-6.1109	-2.73786	-3.7196	-9.35054	0	0	0	0		0.01	0.00177778	0.01	0.01	1e-06	2.66558e-06	5.663e-05	0.01	0.01	0.01	0.01	1e-06	0.001	0.001	0.001
256	-1	0	0	0	0	-2	0	0	0	0	1	-1	-1	1	0	0.333333	0.1		-15	-1.42109e-14	1.42109e-14	0	-30.8241	1.42109e-14	2.84217e-14	-4.06456	-2.73786	-3.7196	-9.35054	0	0	0	0		0.01	0.00177778	0.01	0.01	1e-06	2.66558e-06	5.663e-05	0.01	0.00151429	0.00461161	0.01	1e-06	0.001	0.001	0.001
257	-1	0	0	0	0	-1	0	0	0	0	-1	-1	-2	1	0	-1.66667	-0.5		-15	-1.42109e-14	1.42109e-14	0	-30.8241	1.42109e-14	2.84217e-14	-4.06456	-2.73786	-3.7196	-39.3505	0	0	0	0		0.01	0.00177778	0.01	0.01	1e-06	2.66558e-06	5.663e-05	0.01	0.00151429	0.00461161	0.01	1e-06	0.001	0.001	0.001
258	-1	0	0	0	0	-1	0	0	0	0	0	-1	-2	1	0	-0.666667	-0.2		-15	-1.42109e-14	1.42109e-14	0	-30.8241	1.42109e-14	2.84217e-14	-4.06456	-2.73786	-3.7196	-24.3505	0	0	0	0		0.01	0.00177778	0.01	0.01	1e-06	2.66558e-06	5.663e-05	0.01	0.00151429	0.00461161	0.01	1e-06	0.001	0.001	0.001
259	-1	0	0	0	0	-1	0	0	0	0	1	-1	-2	1	0	0.333333	0.1		-15	-1.42109e-14	1.42109e-14	0	-30.8241	1.42109e-14	2.84217e-14	-4.06456	-2.73786	-3.7196	-9.35054	0	0	0	0		0.01	0.00177778	0.01	0.01	1e-06	2.66558e-06	5.663e-05	0.01	0.00151429	0.00461161	0.01	1e-06	0.001	0.001	0.001
260	0	0	0	0	0	-2	0	0	0	0	-1	-1	-2	1	0	-1.66667	-0.5		0	-1.42109e-14	1.42109e-14	0	-30.8241	-10.0094	-2.94424	-6.1109	-2.73786	-3.7196	-39.3505	0	0	0	0		0.01	0.00177778	0.01	0.01	1e-06	2.66558e-06	5.663e-05	0.01	0.01	0.01	0.01	1e-06	0.001	0.001	0.001
261	0	0	0	0	0	-2	0	0	0	0	-1	-1	-1	1	0	-0.666667	-0.2		0	-1.42109e-14	1.42109e-14	0	-30.8241	1.42109e-14	2.84217e-14	-4.06456	-2.73786	-3.7196	-39.3505	0	0	0	0		0.01	0.00177778	0.01	0.01	1e-06	2.66558e-06	5.663e-05	0.01	0.00151429	0.00461161	0.01	1e-06	0.001	0.001	0.001
262	0	0	0	0	0	-2	0	0	0	0	0	-1	-2	1	0	-0.666667	-0.2		0	-1.42109e-14	1.42109e-14	0	-30.8241	-10.0094	-2.94424	-6.1109	-2.73786	-3.7196	-24.3505	0	0	0	0		0.01	0.00177778	0.01	0.01	1e-06	2.66558e-06	5.663e-05	0.01	0.01	0.01	0.01	1e-06	0.001	0.001	0.001
263	0	0	0	0	0	-2	0	0	0	0	0	-1	-1	1	0	0.333333	0.1		0	-1.42109e-14	1.42109e-14	0	-30.8241	1.42109e-14	2.84217e-14	-4.06456	-2.73786	-3.7196	-24.3505	0	0	0	0		0.01	0.00177778	0.01	0.01	1e-06	2.66558e-06	5.663e-05	0.01	0.00151429	0.00461161	0.01	1e-06	0.001	0.001	0.001
264	0	0	0	0	0	-2	0	0	0	0	1	-1	-2	1	0	0.333333	0.1		0	-1.42109e-14	1.42109e-14	0	-30.8241	-10.0094	-2.94424	-6.1109	-2.73786	-3.7196	-9.35054	0	0	0	0		0.01	0.00177778	0.01	0.01	1e-06	2.66558e-06	5.663e-05	0.01	0.01	0.01	0.01	1e-06	0.001	0.001	0.001
265	0	0	0	0	0	-2	0	0	0	0	1	-1	-1	1	0	1.33333	0.4		0	-1.42109e-14	1.42109e-14	0	-30.8241	1.42109e-14	2.84217e-14	-4.06456	-2.73786	-3.7196	-9.35054	0	0	0	0		0.01	0.00177778	0.01	0.01	1e-06	2.66558e-06	5.663e-05	0.01	0.00151429	0.00461161	0.01	1e-06	0.001	0.001	0.001
266	0	0	0	0	0	-1	0	0	0	0	-1	-1	-2	1	0	-0.666667	-0.2		0	-1.42109e-14	1.42109e-14	0	-30.8241	1.42109e-14	2.84217e-14	-4.06456	-2.73786	-3.7196	-39.3505	0	0	0	0		0.01	0.00177778	0.01	0.01	1e-06	2.66558e-06	5.663e-05	0.01	0.00151429	0.00461161	0.01	1e-06	0.001	0.001	0.001
267	0	0	0	0	0	-1	0	0	0	0	0	-1	-2	1	0	0.333333	0.1		0	-1.42109e-14	1.42109e-14	0	-30.8241	1.42109e-14	2.84217e-14	-4.06456	-2.73786	-3.7196	-24.3505	0	0	0	0		0.01	0.00177778	0.01	0.01	1e-06	2.66558e-06	5.663e-05	0.01	0.00151429	0.00461161	0.01	1e-06	0.001	0.001	0.001
268	0	0	0	0	0	-1	0	0	0	0	1	-1	-2	1	0	1.33333	0.4		0	-1.42109e-14	1.42109e-14	0	-30.8241	1.42109e-14	2.84217e-14	-4.06456	-2.73786	-3.7196	-9.35054	0	0	0	0		0.01	0.00177778	0.01	0.01	1e-06	2.66558e-06	5.663e-05	0.01	0.00151429	0.00461161	0.01	1e-06	0.001	0.001	0.001
269	-1	0	0	0	0	-2	0	0	0	0	0	-1	-2	1	0	-1.66667	-0.5		-15	0	-1.42109e-14	0	-27.1862	-1.05353	-3.35712	7.10543e-15	-5.68434e-14	0	-21.9578	0	7.10543e-15	0	0		0.01	0.00439887	0.01	0.01	1e-06	1.7603e-06	3.50506e-05	0.01	0.01	0.01	0.00228899	1e-06	0.001	0.001	0.001
270	-1	0	0	0	0	-2	0	0	0	0	1	-1	-2	1	0	-0.666667	-0.2		-15	0	-1.42109e-14	0	-27.1862	-1.05353	-3.35712	7.10543e-15	-5.68434e-14	0	-6.95777	0	7.10543e-15	0	0		0.01	0.00439887	0.01	0.01	1e-06	1.7603e-06	3.50506e-05	0.01	0.01	0.01	0.00228899	1e-06	0.001	0.001	0.001
271	0	0	0	0	0	-2	0	0	0	0	-1	-1	-2	1	0	-1.66667	-0.5		0	0	-1.42109e-14	0	-27.1862	-1.05353	-3.35712	7.10543e-15	-5.68434e-14	0	-36.9578	0	7.10543e-15	0	0		0.01	0.00439887	0.01	0.01	1e-06	1.7603e-06	3.50506e-05	0.01	0.01	0.01	0.00228899	1e-06	0.001	0.001	0.001
272	0	0	0	0	0	-2	0	0	0	0	0	-1	-2	1	0	-0.666667	-0.2		0	0	-1.42109e-14	0	-27.1862	-1.05353	-3.35712	7.10543e-15	-5.68434e-14	0	-21.9578	0	7.10543e-15	0	0		0.01	0.00439887	0.01	0.01	1e-06	1.7603e-06	3.50506e-05	0.01	0.01	0.01	0.00228899	1e-06	0.001	0.001	0.001
273	0	0	0	0	0	-2	0	0	0	0	1	-1	-2	1	0	0.333333	0.1		0	0	-1.42109e-14	0	-27.1862	-1.05353	-3.35712	7.10543e-15	-5.68434e-14	0	-6.95777	0	7.10543e-15	0	0		0.01	0.00439887	0.01	0.01	1e-06	1.7603e-06	3.50506e-05	0.01	0.01	0.01	0.00228899	1e-06	0.001	0.001	0.001
274	0	0	0	0	0	-2	0	0	0	0	0	-1	-2	1	-1	-1.66667	-0.5		0	0	-1.42109e-14	0	-30.9619	-2.84217e-14	2.84217e-14	-0.413889	-5.68434e-14	0	-14.3473	7.10543e-15	-7.10543e-15	0	0		0.01	0.00439887	0.01	0.01	1e-06	7.69029e-06	0.000153127	0.01	0.000772587	0.00286622	0.01	1e-06	0.001	0.001	0.001
275	0	0	0	0	0	-2	0	0	0	0	1	-1	-2	0	-1	-1.66667	-0.5		0	0	-1.42109e-14	0	-30.9619	-2.84217e-14	2.84217e-14	-0.413889	-4.59756	-1.16453	-8.58516	7.10543e-15	-7.10543e-15	0	0		0.01	0.00439887	0.01	0.01	1e-06	7.69029e-06	0.000153127	0.01	0.000772587	0.00286622	0.01	1e-06	0.001	0.001	0.001
276	-1	0	0	0	0	-2	0	0	0	0	-1	-1	-1	1	0	-1.66667	-0.5		-15	-3.79333	-1.42109e-14	0	-25.8604	-7.10543e-14	2.84217e-14	4.26326e-14	-9.6328	-1.42109e-14	-33.8534	0	0	0	0		0.01	0.01	0.01	0.01	1e-06	1.04889e-05	0.000208853	0.01	0.00055197	0.00204775	0.00599971	1e-06	0.001	0.001	0.001
277	-1	0	0	0	0	-2	0	0	0	0	0	-1	-2	1	0	-1.66667	-0.5		-15	-3.79333	-1.42109e-14	0	-27.1686	-7.58197	-3.35712	-2.75271	-9.6328	-1.42109e-14	-18.8534	0	0	0	0		0.01	0.01	0.01	0.01	1e-06	1.74824e-05	0.000348105	0.01	0.01	0.01	0.01	1e-06	0.001	0.001	0.001
278	-1	0	0	0	0	-2	0	0	0	0	0	-1	-1	1	0	-0.666667	-0.2		-15	-3.79333	-1.42109e-14	0	-25.8604	-7.10543e-14	2.84217e-14	4.26326e-14	-9.6328	-1.42109e-14	-18.8534	0	0	0	0		0.01	0.01	0.01	0.01	1e-06	1.04889e-05	0.000208853	0.01	0.00055197	0.00204775	0.00599971	1e-06	0.001	0.001	0.001
279	-1	0	0	0	0	-2	0	0	0	0	1	-1	-2	1	0	-0.666667	-0.2		-15	-3.79333	-1.42109e-14	0	-27.1686	-7.58197	-3.35712	-2.75271	-9.6328	-1.42109e-14	-3.8534	0	0	0	0		0.01	0.01	0.01	0.01	1e-06	1.74824e-05	0.000348105	0.01	0.01	0.01	0.01	1e-06	0.001	0.001	0.001
280	-1	0	0	0	0	-2	0	0	0	0	1	-1	-1	1	0	0.333333	0.1		-15	-3.79333	-1.42109e-14	0	-25.8604	-7.10543e-14	2.84217e-14	4.26326e-14	-9.6328	-1.42109e-14	-3.8534	0	0	0	0		0.01	0.01	0.01	0.01	1e-06	1.04889e-05	0.000208853	0.01	0.00055197	0.00204775	0.00599971	1e-06	0.001	0.001	0.001
281	-1	0	0	0	0	-1	0	0	0	0	-1	-1	-2	1	0	-1.66667	-0.5		-15	-3.79333	-1.42109e-14	0	-25.8604	-7.10543e-14	2.84217e-14	4.26326e-14	-9.6328	-1.42109e-14	-33.8534	0	0	0	0		0.01	0.01	0.01	0.01	1e-06	1.04889e-05	0.000208853	0.01	0.00055197	0.00204775	0.00599971	1e-06	0.001	0.001	0.001
282	-1	0	0	0	0	-1	0	0	0	0	0	-1	-2	1	0	-0.666667	-0.2		-15	-3.79333	-1.42109e-14	0	-25.8604	-7.10543e-14	2.84217e-14	4.26326e-14	-9.6328	-1.42109e-14	-18.8534	0	0	0	0		0.01	0.01	0.01	0.01	1e-06	1.04889e-05	0.000208853	0.01	0.00055197	0.00204775	0.00599971	1e-06	0.001	0.001	0.001
283	-1	0	0	0	0	-1	0	0	0	0	1	-1	-2	1	0	0.333333	0.1		-15	-3.79333	-1.42109e-14	0	-25.8604	-7.10543e-14	2.84217e-14	4.26326e-14	-9.6328	-1.42109e-14	-3.8534	0	0	0	0		0.01	0.01	0.01	0.01	1e-06	1.04889e-05	0.000208853	0.01	0.00055197	0.00204775	0.00599971	1e-06	0.001	0.001	0.001
284	0	0	0	0	0	-2	0	0	0	0	-1	-1	-2	1	0	-1.66667	-0.5		0	-3.79333	-1.42109e-14	0	-27.1686	-7.58197	-3.35712	-2.75271	-9.6328	-1.42109e-14	-33.8534	0	0	0	0		0.01	0.01	0.01	0.01	1e-06	1.74824e-05	0.000348105	0.01	0.01	0.01	0.01	1e-06	0.001	0.001	0.001
285	0	0	0	0	0	-2	0	0	0	0	-1	-1	-1	1	0	-0.666667	-0.2		0	-3.79333	-1.42109e-14	0	-25.8604	-7.10543e-14	2.84217e-14	4.26326e-14	-9.6328	-1.42109e-14	-33.8534	0	0	0	0		0.01	0.01	0.01	0.01	1e-06	1.04889e-05	0.000208853	0.01	0.00055197	0.00204775	0.00599971	1e-06	0.001	0.001	0.001
286	0	0	0	0	0	-2	0	0	0	0	0	-1	-2	1	0	-0.666667	-0.2		0	-3.79333	-1.42109e-14	0	-27.1686	-7.58197	-3.35712	-2.75271	-9.6328	-1.42109e-14	-18.8534	0	0	0	0		0.01	0.01	0.01	0.01	1e-06	1.74824e-05	0.000348105	0.01	0.01	0.01	0.01	1e-06	0.001	0.001	0.001
287	0	0	0	0	0	-2	0	0	0	0	0	-1	-1	1	0	0.333333	0.1		0	-3.79333	-1.42109e-14	0	-25.8604	-7.10543e-14	2.84217e-14	4.26326e-14	-9.6328	-1.42109e-14	-18.8534	0	0	0	0		0.01	0.01	0.01	0.01	1e-06	1.04889e-05	0.000208853	0.01	0.00055197	0.00204775	0.00599971	1e-06	0.001	0.001	0.001
288	0	0	0	0	0	-2	0	0	0	0	1	-1	-2	1	0	0.333333	0.1		0	-3.79333	-1.42109e-14	0	-27.1686	-7.58197	-3.35712	-2.75271	-9.6328	-1.42109e-14	-3.8534	0	0	0	0		0.01	0.01	0.01	0.01	1e-06	1.74824e-05	0.000348105	0.01	0.01	0.01	0.01	1e-06	0.001	0.001	0.001
289	0	0	0	0	0	-2	0	0	0	0	1	-1	-1	1	0	1.33333	0.4		0	-3.79333	-1.42109e-14	0	-25.8604	-7.10543e-14	2.84217e-14	4.26326e-14	-9.6328	-1.42109e-14	-3.8534	0	0	0	0		0.01	0.01	0.01	0.01	1e-06	1.04889e-05	0.000208853	0.01	0.00055197	0.00204775	0.00599971	1e-06	0.001	0.001	0.001
290	0	0	0	0	0	-1	0	0	0	0	-1	-1	-2	1	0	-0.666667	-0.2		0	-3.79333	-1.42109e-14	0	-25.8604	-7.10543e-14	2.84217e-14	4.26326e-14	-9.6328	-1.42109e-14	-33.8534	0	0	0	0		0.01	0.01	0.01	0.01	1e-06	1.04889e-05	0.000208853	0.01	0.00055197	0.00204775	0.00599971	1e-06	0.001	0.001	0.001
291	0	0	0	0	0	-1	0	0	0	0	0	-1	-2	1	0	0.333333	0.1		0	-3.79333	-1.42109e-14	0	-25.8604	-7.10543e-14	2.84217e-14	4.26326e-14	-9.6328	-1.42109e-14	-18.8534	0	0	0	0		0.01	0.01	0.01	0.01	1e-06	1.04889e-05	0.000208853	0.01	0.00055197	0.00204775	0.00599971	1e-06	0.001	0.001	0.001
292	0	0	0	0	0	-1	0	0	0	0	1	-1	-2	1	0	1.33333	0.4		0	-3.79333	-1.42109e-14	0	-25.8604	-7.10543e-14	2.84217e-14	4.26326e-14	-9.6328	-1.42109e-14	-3.8534	0	0	0	0		0.01	0.01	0.01	0.01	1e-06	1.04889e-05	0.000208853	0.01	0.00055197	0.00204775	0.00599971	1e-06	0.001	0.001	0.001
293	-1	0	0	0	0	-2	0	0	0	0	0	-1	-2	1	0	-1.33333	-0.363636		-13.6364	0	-1.42109e-14	0	-30.9619	-2.12742	-3.35712	-1.38907	-5.10015	-1.16453	-23.5852	5.32907e-15	-3.55271e-15	8.88178e-15	0		0.01	0.00439887	0.01	0.01	1e-06	7.69029e-06	0.000153127	0.01	0.01	0.01	0.01	1e-06	0.001	0.001	0.001
294	-1	0	0	0	0	-2	0	0	0	0	1	-1	-2	1	0	-0.333333	-0.0909091		-13.6364	0	-1.42109e-14	0	-30.9619	-2.12742	-3.35712	-1.38907	-5.10015	-1.16453	-9.9488	5.32907e-15	-3.55271e-15	8.88178e-15	0		0.01	0.00439887	0.01	0.01	1e-06	7.69029e-06	0.000153127	0.01	0.01	0.01	0.01	1e-06	0.001	0.001	0.001
295	0	0	0	0	0	-2	0	0	0	0	-1	-1	-2	1	0	-1.33333	-0.363636		0	0	-1.42109e-14	0	-30.9619	-2.12742	-3.35712	-1.38907	-5.10015	-1.16453	-37.2215	5.32907e-15	-3.55271e-15	8.88178e-15	0		0.01	0.00439887	0.01	0.01	1e-06	7.69029e-06	0.000153127	0.01	0.01	0.01	0.01	1e-06	0.001	0.001	0.001
296	0	0	0	0	0	-2	0	0	0	0	0	-1	-2	1	0	-0.333333	-0.0909091		0	0	-1.42109e-14	0	-30.9619	-2.12742	-3.35712	-1.38907	-5.10015	-1.16453	-23.5852	5.32907e-15	-3.55271e-15	8.88178e-15	0		0.01	0.00439887	0.01	0.01	1e-06	7.69029e-06	0.000153127	0.01	0.01	0.01	0.01	1e-06	0.001	0.001	0.001
297	0	0	0	0	0	-2	0	0	0	0	1	-1	-2	1	0	0.666667	0.181818		0	0	-1.42109e-14	0	-30.9619	-2.12742	-3.35712	-1.38907	-5.10015	-1.16453	-9.9488	5.32907e-15	-3.55271e-15	8.88178e-15	0		0.01	0.00439887	0.01	0.01	1e-06	7.69029e-06	0.000153127	0.01	0.01	0.01	0.01	1e-06	0.001	0.001	0.001
298	-1	0	0	0	0	-2	0	0	0	0	0	-1	-2	1	0	-1	-0.25		-12.5	0	-1.42109e-14	0	-30.9619	-7.10543e-14	-0.939086	-0.252705	-6.23651	-1.16453	-23.5852	0	0	0	0		0.01	0.00439887	0.01	0.01	1e-06	7.69029e-06	0.000153127	0.01	0.00388961	0.01	0.01	1e-06	0.001	0.001	0.001
299	-1	0	0	0	0	-2	0	0	0	0	1	-1	-2	1	0	0	0		-12.5	0	-1.42109e-14	0	-30.9619	-7.10543e-14	-0.939086	-0.252705	-6.23651	-1.16453	-11.0852	0	0	0	0		0.01	0.00439887	0.01	0.01	1e-06	7.69029e-06	0.000153127	0.01	0.00388961	0.01	0.01	1e-06	0.001	0.001	0.001
300	0	0	0	0	0	-2	0	0	0	0	-1	-1	-2	1	0	-1	-0.25		0	0	-1.42109e-14	0	-30.9619	-7.10543e-14	-0.939086	-0.252705	-6.23651	-1.16453	-36.0852	0	0	0	0		0.01	0.00439887	0.01	0.01	1e-06	7.69029e-06	0.000153127	0.01	0.00388961	0.01	0.01	1e-06	0.001	0.001	0.001
301	0	0	0	0	0	-2	0	0	0	0	0	-1	-2	1	0	0	0		0	0	-1.42109e-14	0	-30.9619	-7.10543e-14	-0.939086	-0.252705	-6.23651	-1.16453	-23.5852	0	0	0	0		0.01	0.00439887	0.01	0.01	1e-06	7.69029e-06	0.000153127	0.01	0.00388961	0.01	0.01	1e-06	0.001	0.001	0.001
302	0	0	0	0	0	-2	0	0	0	0	1	-1	-2	1	0	1	0.25		0	0	-1.42109e-14	0	-30.9619	-7.10543e-14	-0.939086	-0.252705	-6.23651	-1.16453	-11.0852	0	0	0	0		0.01	0.00439887	0.01	0.01	1e-06	7.69029e-06	0.000153127	0.01	0.00388961	0.01	0.01	1e-06	0.001	0.001	0.001
303	-1	0	0	0	0	-2	0	0	0	0	0	-1	-2	1	0	-0.666667	-0.153846		-11.5385	0	-1.42109e-14	0	-27.346	-4.26326e-14	2.84217e-14	-7.10543e-14	-7.19805	-1.16453	-23.5852	7.10543e-15	0	-7.10543e-15	0		0.01	0.00439887	0.01	0.01	1e-06	1.87367e-06	3.73079e-05	0.01	0.000866174	0.00321341	0.00243641	1e-06	0.001	0.001	0.001
304	-1	0	0	0	0	-2	0	0	0	0	1	-1	-2	1	0	0.333333	0.0769231		-11.5385	0	-1.42109e-14	0	-27.346	-4.26326e-14	2.84217e-14	-7.10543e-14	-7.19805	-1.16453	-12.0467	7.10543e-15	0	-7.10543e-15	0		0.01	0.00439887	0.01	0.01	1e-06	1.87367e-06	3.73079e-05	0.01	0.000866174	0.00321341	0.00243641	1e-06	0.001	0.001	0.001
305	-1	0	0	0	0	-2	0	0	0	0	2	-1	-2	1	0	1.33333	0.307692		-11.5385	0	-1.42109e-14	0	-27.346	-4.26326e-14	2.84217e-14	-7.10543e-14	-7.19805	-1.16453	-0.50824	7.10543e-15	0	-7.10543e-15	0		0.01	0.00439887	0.01	0.01	1e-06	1.87367e-06	3.73079e-05	0.01	0.000866174	0.00321341	0.00243641	1e-06	0.001	0.001	0.001
306	0	0	0	0	0	-2	0	0	0	0	-1	-1	-2	1	0	-0.666667	-0.153846		0	0	-1.42109e-14	0	-27.346	-4.26326e-14	2.84217e-14	-7.10543e-14	-7.19805	-1.16453	-35.1236	7.10543e-15	0	-7.10543e-15	0		0.01	0.00439887	0.01	0.01	1e-06	1.87367e-06	3.73079e-05	0.01	0.000866174	0.00321341	0.00243641	1e-06	0.001	0.001	0.001
307	0	0	0	0	0	-2	0	0	0	0	0	-1	-2	1	0	0.333333	0.0769231		0	0	-1.42109e-14	0	-27.346	-4.26326e-14	2.84217e-14	-7.10543e-14	-7.19805	-1.16453	-23.5852	7.10543e-15	0	-7.10543e-15	0		0.01	0.00439887	0.01	0.01	1e-06	1.87367e-06	3.73079e-05	0.01	0.000866174	0.00321341	0.00243641	1e-06	0.001	0.001	0.001
308	0	0	0	0	0	-2	0	0	0	0	1	-1	-2	1	0	1.33333	0.307692		0	0	-1.42109e-14	0	-27.346	-4.26326e-14	2.84217e-14	-7.10543e-14	-7.19805	-1.16453	-12.0467	7.10543e-15	0	-7.10543e-15	0		0.01	0.00439887	0.01	0.01	1e-06	1.87367e-06	3.73079e-05	0.01	0.000866174	0.00321341	0.00243641	1e-06	0.001	0.001	0.001
309	0	0	0	0	0	-2	0	0	0	0	2	-1	-2	1	0	2.33333	0.538462		0	0	-1.42109e-14	0	-27.346	-4.26326e-14	2.84217e-14	-7.10543e-14	-7.19805	-1.16453	-0.50824	7.10543e-15	0	-7.10543e-15	0		0.01	0.00439887	0.01	0.01	1e-06	1.87367e-06	3.73079e-05	0.01	0.000866174	0.00321341	0.00243641	1e-06	0.001	0.001	0.001
310	-1	0	0	0	0	-2	0	0	0	0	0	-1	-2	1	0	-1.66667	-0.5		-13.5	0	-1.42109e-14	0	-30.9619	-1.58197	-3.35712	-1.25271	-5.23651	-6.16453	-23.5852	0	0	0	0		0.01	0.000624238	0.01	0.01	1e-06	1.09132e-06	2.173e-05	0.01	0.01	0.01	0.01	1e-06	0.001	0.001	0.001
311	-1	0	0	0	0	-2	0	0	0	0	1	-1	-2	1	0	-0.666667	-0.2		-13.5	0	-1.42109e-14	0	-30.9619	-1.58197	-3.35712	-1.25271	-5.23651	-6.16453	-10.0852	0	0	0	0		0.01	0.000624238	0.01	0.01	1e-06	1.09132e-06	2.173e-05	0.01	0.01	0.01	0.01	1e-06	0.001	0.001	0.001
312	0	0	0	0	0	-2	0	0	0	0	-1	-1	-2	1	0	-1.66667	-0.5		0	0	-1.42109e-14	0	-30.9619	-1.58197	-3.35712	-1.25271	-5.23651	-6.16453	-37.0852	0	0	0	0		0.01	0.000624238	0.01	0.01	1e-06	1.09132e-06	2.173e-05	0.01	0.01	0.01	0.01	1e-06	0.001	0.001	0.001
313	0	0	0	0	0	-2	0	0	0	0	0	-1	-2	1	0	-0.666667	-0.2		0	0	-1.42109e-14	0	-30.9619	-1.58197	-3.35712	-1.25271	-5.23651	-6.16453	-23.5852	0	0	0	0		0.01	0.000624238	0.01	0.01	1e-06	1.09132e-06	2.173e-05	0.01	0.01	0.01	0.01	1e-06	0.001	0.001	0.001
314	0	0	0	0	0	-2	0	0	0	0	1	-1	-2	1	0	0.333333	0.1		0	0	-1.42109e-14	0	-30.9619	-1.58197	-3.35712	-1.25271	-5.23651	-6.16453	-10.0852	0	0	0	0		0.01	0.000624238	0.01	0.01	1e-06	1.09132e-06	2.173e-05	0.01	0.01	0.01	0.01	1e-06	0.001	0.001	0.001
[truncated: 46 more columns]

## Sheet: P2b
PROTON TRANSLOCATION CONFIGURATION																		GIBBS FREE ENERGIES															CONCENTRATIONS
Iteration	ProTr (In)	Pro -> Pro-CoA	Pro-CoA + OAA -> mMalon-CoA + Pyr	mMalon-CoA -> Succ-CoA	Succ-CoA -> Succinate	Succinate -> Fumarate (FAD)	Fumarate -> Malate	Malate -> OAA (FAD)	Pyruvate -> Acetyl-CoA	Acetyl-CoA -> Acetate	AcTr (Out)	FADH2 + NAD+ -> FAD+ + NADH	Fdred -> Fdox	NADH -> NAD + H2	Net Proton Translocation	Net ATP Produced		ProTr (In)	Pro -> Pro-CoA	Pro-CoA + OAA -> mMalon-CoA + Pyr	mMalon-CoA -> Succ-CoA	Succ-CoA -> Succinate	Succinate -> Fumarate (FAD)	Fumarate -> Malate	Malate -> OAA (FAD)	Pyruvate -> Acetyl-CoA	Acetyl-CoA -> Acetate	AcTr (Out)	FADH2 + NAD+ -> FAD+ + NADH	Fdred -> Fdox	NADH -> NAD + H2		Pro-	Pro-CoA	Acryl-CoA	Lac-CoA	Lac-	mMalon-CoA	Succ-CoA	Succ2-	Fum2-	Mal2-	OAA2-	Pyr-	HydroxPro-CoA	HydroxPro-	Malon Semiald	OxoPro-CoA	Mal-CoA
1	-1	0	0	0	0	-2	0	0	0	0	-1	-1	1	0	-0.666667	-0.2		-19.5	-12.897	-1.42109e-14	0	-15.2567	-7.10543e-14	2.84217e-14	4.26326e-14	-5.68434e-14	0	-28.4862	0	0	0		0.01	0.01	0.01	0.01	1e-06	5.83895e-06	0.000116263	0.01	0.00238731	0.00885665	0.0033399	1e-06	0.001	0.001	0.001	0.001	0.001
2	-1	0	0	0	0	-2	0	0	0	0	0	-1	1	0	0.333333	0.1		-19.5	-12.897	-1.42109e-14	0	-15.2567	-7.10543e-14	2.84217e-14	4.26326e-14	-5.68434e-14	0	-8.9862	0	0	0		0.01	0.01	0.01	0.01	1e-06	5.83895e-06	0.000116263	0.01	0.00238731	0.00885665	0.0033399	1e-06	0.001	0.001	0.001	0.001	0.001
3	0	0	0	0	0	-2	0	0	0	0	-1	-1	1	0	0.333333	0.1		0	-12.897	-1.42109e-14	0	-15.2567	-7.10543e-14	2.84217e-14	4.26326e-14	-5.68434e-14	0	-28.4862	0	0	0		0.01	0.01	0.01	0.01	1e-06	5.83895e-06	0.000116263	0.01	0.00238731	0.00885665	0.0033399	1e-06	0.001	0.001	0.001	0.001	0.001
4	0	0	0	0	0	-2	0	0	0	0	0	-1	1	0	1.33333	0.4		0	-12.897	-1.42109e-14	0	-15.2567	-7.10543e-14	2.84217e-14	4.26326e-14	-5.68434e-14	0	-8.9862	0	0	0		0.01	0.01	0.01	0.01	1e-06	5.83895e-06	0.000116263	0.01	0.00238731	0.00885665	0.0033399	1e-06	0.001	0.001	0.001	0.001	0.001
5	-1	0	0	0	0	-2	0	0	0	0	-1	-1	1	0	-0.666667	-0.2		-18	-7.89703	-1.42109e-14	0	-15.7567	-7.10543e-14	2.84217e-14	4.26326e-14	-0.73651	2.84217e-14	-32.7497	0	0	0		0.01	0.01	0.01	0.01	1e-06	1.00726e-06	2.00563e-05	0.01	0.00055197	0.00204775	0.000576158	1e-06	0.001	0.001	0.001	0.001	0.001
6	-1	0	0	0	0	-2	0	0	0	0	0	-1	1	0	0.333333	0.1		-18	-7.89703	-1.42109e-14	0	-15.7567	-7.10543e-14	2.84217e-14	4.26326e-14	-0.73651	2.84217e-14	-14.7497	0	0	0		0.01	0.01	0.01	0.01	1e-06	1.00726e-06	2.00563e-05	0.01	0.00055197	0.00204775	0.000576158	1e-06	0.001	0.001	0.001	0.001	0.001
7	0	0	0	0	0	-2	0	0	0	0	-1	-1	1	0	0.333333	0.1		0	-7.89703	-1.42109e-14	0	-15.7567	-7.10543e-14	2.84217e-14	4.26326e-14	-0.73651	2.84217e-14	-32.7497	0	0	0		0.01	0.01	0.01	0.01	1e-06	1.00726e-06	2.00563e-05	0.01	0.00055197	0.00204775	0.000576158	1e-06	0.001	0.001	0.001	0.001	0.001
8	0	0	0	0	0	-2	0	0	0	0	0	-1	1	0	1.33333	0.4		0	-7.89703	-1.42109e-14	0	-15.7567	-7.10543e-14	2.84217e-14	4.26326e-14	-0.73651	2.84217e-14	-14.7497	0	0	0		0.01	0.01	0.01	0.01	1e-06	1.00726e-06	2.00563e-05	0.01	0.00055197	0.00204775	0.000576158	1e-06	0.001	0.001	0.001	0.001	0.001
9	-1	0	0	0	0	-2	0	0	0	0	-1	-1	1	0	-0.666667	-0.2		-15	0	-1.42109e-14	0	-26.4463	-4.26326e-14	2.84217e-14	-4.26326e-14	-9.6328	-1.16453	-38.5852	1.42109e-14	0	0		0.01	0.00439887	0.01	0.01	1e-06	1.31856e-06	2.62548e-05	0.01	0.000295073	0.00109469	0.00171458	1e-06	0.001	0.001	0.001	0.001	0.001
10	-1	0	0	0	0	-2	0	0	0	0	0	-1	1	0	0.333333	0.1		-15	0	-1.42109e-14	0	-26.4463	-4.26326e-14	2.84217e-14	-4.26326e-14	-9.6328	-1.16453	-23.5852	1.42109e-14	0	0		0.01	0.00439887	0.01	0.01	1e-06	1.31856e-06	2.62548e-05	0.01	0.000295073	0.00109469	0.00171458	1e-06	0.001	0.001	0.001	0.001	0.001
11	-1	0	0	0	0	-2	0	0	0	0	1	-1	1	0	1.33333	0.4		-15	0	-1.42109e-14	0	-26.4463	-4.26326e-14	2.84217e-14	-4.26326e-14	-9.6328	-1.16453	-8.58516	1.42109e-14	0	0		0.01	0.00439887	0.01	0.01	1e-06	1.31856e-06	2.62548e-05	0.01	0.000295073	0.00109469	0.00171458	1e-06	0.001	0.001	0.001	0.001	0.001
12	0	0	0	0	0	-2	0	0	0	0	-1	-1	1	0	0.333333	0.1		0	0	-1.42109e-14	0	-26.4463	-4.26326e-14	2.84217e-14	-4.26326e-14	-9.6328	-1.16453	-38.5852	1.42109e-14	0	0		0.01	0.00439887	0.01	0.01	1e-06	1.31856e-06	2.62548e-05	0.01	0.000295073	0.00109469	0.00171458	1e-06	0.001	0.001	0.001	0.001	0.001
13	0	0	0	0	0	-2	0	0	0	0	0	-1	1	0	1.33333	0.4		0	0	-1.42109e-14	0	-26.4463	-4.26326e-14	2.84217e-14	-4.26326e-14	-9.6328	-1.16453	-23.5852	1.42109e-14	0	0		0.01	0.00439887	0.01	0.01	1e-06	1.31856e-06	2.62548e-05	0.01	0.000295073	0.00109469	0.00171458	1e-06	0.001	0.001	0.001	0.001	0.001
14	0	0	0	0	0	-2	0	0	0	0	1	-1	1	0	2.33333	0.7		0	0	-1.42109e-14	0	-26.4463	-4.26326e-14	2.84217e-14	-4.26326e-14	-9.6328	-1.16453	-8.58516	1.42109e-14	0	0		0.01	0.00439887	0.01	0.01	1e-06	1.31856e-06	2.62548e-05	0.01	0.000295073	0.00109469	0.00171458	1e-06	0.001	0.001	0.001	0.001	0.001
15	-1	0	0	0	0	-2	0	0	0	0	-1	-1	1	-1	-1.66667	-0.5		-15	0	-1.42109e-14	0	-29.6537	-7.10543e-14	2.84217e-14	4.26326e-14	-27.3217	-1.16453	-38.5852	0	0	0		0.01	0.00439887	0.01	0.01	1e-06	4.61395e-06	9.18717e-05	0.01	0.00055197	0.00204775	0.00599971	1e-06	0.001	0.001	0.001	0.001	0.001
16	-1	0	0	0	0	-2	0	0	0	0	0	-1	1	-1	-0.666667	-0.2		-15	0	-1.42109e-14	0	-29.6537	-7.10543e-14	2.84217e-14	4.26326e-14	-27.3217	-1.16453	-23.5852	0	0	0		0.01	0.00439887	0.01	0.01	1e-06	4.61395e-06	9.18717e-05	0.01	0.00055197	0.00204775	0.00599971	1e-06	0.001	0.001	0.001	0.001	0.001
17	-1	0	0	0	0	-2	0	0	0	0	1	-1	1	-1	0.333333	0.1		-15	0	-1.42109e-14	0	-29.6537	-7.10543e-14	2.84217e-14	4.26326e-14	-27.3217	-1.16453	-8.58516	0	0	0		0.01	0.00439887	0.01	0.01	1e-06	4.61395e-06	9.18717e-05	0.01	0.00055197	0.00204775	0.00599971	1e-06	0.001	0.001	0.001	0.001	0.001
18	0	0	0	0	0	-2	0	0	0	0	-1	-1	1	-1	-0.666667	-0.2		0	0	-1.42109e-14	0	-29.6537	-7.10543e-14	2.84217e-14	4.26326e-14	-27.3217	-1.16453	-38.5852	0	0	0		0.01	0.00439887	0.01	0.01	1e-06	4.61395e-06	9.18717e-05	0.01	0.00055197	0.00204775	0.00599971	1e-06	0.001	0.001	0.001	0.001	0.001
19	0	0	0	0	0	-2	0	0	0	0	0	-1	1	-1	0.333333	0.1		0	0	-1.42109e-14	0	-29.6537	-7.10543e-14	2.84217e-14	4.26326e-14	-27.3217	-1.16453	-23.5852	0	0	0		0.01	0.00439887	0.01	0.01	1e-06	4.61395e-06	9.18717e-05	0.01	0.00055197	0.00204775	0.00599971	1e-06	0.001	0.001	0.001	0.001	0.001
20	0	0	0	0	0	-2	0	0	0	0	1	-1	1	-1	1.33333	0.4		0	0	-1.42109e-14	0	-29.6537	-7.10543e-14	2.84217e-14	4.26326e-14	-27.3217	-1.16453	-8.58516	0	0	0		0.01	0.00439887	0.01	0.01	1e-06	4.61395e-06	9.18717e-05	0.01	0.00055197	0.00204775	0.00599971	1e-06	0.001	0.001	0.001	0.001	0.001
21	-1	0	0	0	0	-2	0	0	0	0	-1	-1	1	-1	-1.66667	-0.5		-15	0	-1.42109e-14	0	-29.6537	-7.10543e-14	2.84217e-14	4.26326e-14	-21.4254	-1.16453	-38.5852	0	0	0		0.01	0.00439887	0.01	0.01	1e-06	4.61395e-06	9.18717e-05	0.01	0.00055197	0.00204775	0.00599971	1e-06	0.001	0.001	0.001	0.001	0.001
22	-1	0	0	0	0	-2	0	0	0	0	0	-1	1	-1	-0.666667	-0.2		-15	0	-1.42109e-14	0	-29.6537	-7.10543e-14	2.84217e-14	4.26326e-14	-21.4254	-1.16453	-23.5852	0	0	0		0.01	0.00439887	0.01	0.01	1e-06	4.61395e-06	9.18717e-05	0.01	0.00055197	0.00204775	0.00599971	1e-06	0.001	0.001	0.001	0.001	0.001
23	-1	0	0	0	0	-2	0	0	0	0	1	-1	1	-1	0.333333	0.1		-15	0	-1.42109e-14	0	-29.6537	-7.10543e-14	2.84217e-14	4.26326e-14	-21.4254	-1.16453	-8.58516	0	0	0		0.01	0.00439887	0.01	0.01	1e-06	4.61395e-06	9.18717e-05	0.01	0.00055197	0.00204775	0.00599971	1e-06	0.001	0.001	0.001	0.001	0.001
24	0	0	0	0	0	-2	0	0	0	0	-1	-1	1	-1	-0.666667	-0.2		0	0	-1.42109e-14	0	-29.6537	-7.10543e-14	2.84217e-14	4.26326e-14	-21.4254	-1.16453	-38.5852	0	0	0		0.01	0.00439887	0.01	0.01	1e-06	4.61395e-06	9.18717e-05	0.01	0.00055197	0.00204775	0.00599971	1e-06	0.001	0.001	0.001	0.001	0.001
25	0	0	0	0	0	-2	0	0	0	0	0	-1	1	-1	0.333333	0.1		0	0	-1.42109e-14	0	-29.6537	-7.10543e-14	2.84217e-14	4.26326e-14	-21.4254	-1.16453	-23.5852	0	0	0		0.01	0.00439887	0.01	0.01	1e-06	4.61395e-06	9.18717e-05	0.01	0.00055197	0.00204775	0.00599971	1e-06	0.001	0.001	0.001	0.001	0.001
26	0	0	0	0	0	-2	0	0	0	0	1	-1	1	-1	1.33333	0.4		0	0	-1.42109e-14	0	-29.6537	-7.10543e-14	2.84217e-14	4.26326e-14	-21.4254	-1.16453	-8.58516	0	0	0		0.01	0.00439887	0.01	0.01	1e-06	4.61395e-06	9.18717e-05	0.01	0.00055197	0.00204775	0.00599971	1e-06	0.001	0.001	0.001	0.001	0.001
27	-1	0	0	0	0	-2	0	0	0	0	-1	-1	1	-1	-1.66667	-0.5		-15	0	-1.42109e-14	0	-29.6537	-7.10543e-14	2.84217e-14	4.26326e-14	-15.5291	-1.16453	-38.5852	0	0	0		0.01	0.00439887	0.01	0.01	1e-06	4.61395e-06	9.18717e-05	0.01	0.00055197	0.00204775	0.00599971	1e-06	0.001	0.001	0.001	0.001	0.001
28	-1	0	0	0	0	-2	0	0	0	0	0	-1	1	-1	-0.666667	-0.2		-15	0	-1.42109e-14	0	-29.6537	-7.10543e-14	2.84217e-14	4.26326e-14	-15.5291	-1.16453	-23.5852	0	0	0		0.01	0.00439887	0.01	0.01	1e-06	4.61395e-06	9.18717e-05	0.01	0.00055197	0.00204775	0.00599971	1e-06	0.001	0.001	0.001	0.001	0.001
29	-1	0	0	0	0	-2	0	0	0	0	1	-1	1	-1	0.333333	0.1		-15	0	-1.42109e-14	0	-29.6537	-7.10543e-14	2.84217e-14	4.26326e-14	-15.5291	-1.16453	-8.58516	0	0	0		0.01	0.00439887	0.01	0.01	1e-06	4.61395e-06	9.18717e-05	0.01	0.00055197	0.00204775	0.00599971	1e-06	0.001	0.001	0.001	0.001	0.001
30	0	0	0	0	0	-2	0	0	0	0	-1	-1	1	-1	-0.666667	-0.2		0	0	-1.42109e-14	0	-29.6537	-7.10543e-14	2.84217e-14	4.26326e-14	-15.5291	-1.16453	-38.5852	0	0	0		0.01	0.00439887	0.01	0.01	1e-06	4.61395e-06	9.18717e-05	0.01	0.00055197	0.00204775	0.00599971	1e-06	0.001	0.001	0.001	0.001	0.001
31	0	0	0	0	0	-2	0	0	0	0	0	-1	1	-1	0.333333	0.1		0	0	-1.42109e-14	0	-29.6537	-7.10543e-14	2.84217e-14	4.26326e-14	-15.5291	-1.16453	-23.5852	0	0	0		0.01	0.00439887	0.01	0.01	1e-06	4.61395e-06	9.18717e-05	0.01	0.00055197	0.00204775	0.00599971	1e-06	0.001	0.001	0.001	0.001	0.001
32	0	0	0	0	0	-2	0	0	0	0	1	-1	1	-1	1.33333	0.4		0	0	-1.42109e-14	0	-29.6537	-7.10543e-14	2.84217e-14	4.26326e-14	-15.5291	-1.16453	-8.58516	0	0	0		0.01	0.00439887	0.01	0.01	1e-06	4.61395e-06	9.18717e-05	0.01	0.00055197	0.00204775	0.00599971	1e-06	0.001	0.001	0.001	0.001	0.001
33	-1	0	0	0	0	-2	0	0	0	0	-1	-1	1	-1	-1.66667	-0.5		-15	0	-1.42109e-14	0	-29.6537	-7.10543e-14	2.84217e-14	4.26326e-14	-9.6328	-1.16453	-38.5852	0	0	0		0.01	0.00439887	0.01	0.01	1e-06	4.61395e-06	9.18717e-05	0.01	0.00055197	0.00204775	0.00599971	1e-06	0.001	0.001	0.001	0.001	0.001
34	-1	0	0	0	0	-2	0	0	0	0	0	-1	1	-1	-0.666667	-0.2		-15	0	-1.42109e-14	0	-29.6537	-7.10543e-14	2.84217e-14	4.26326e-14	-9.6328	-1.16453	-23.5852	0	0	0		0.01	0.00439887	0.01	0.01	1e-06	4.61395e-06	9.18717e-05	0.01	0.00055197	0.00204775	0.00599971	1e-06	0.001	0.001	0.001	0.001	0.001
35	-1	0	0	0	0	-2	0	0	0	0	1	-1	1	-1	0.333333	0.1		-15	0	-1.42109e-14	0	-29.6537	-7.10543e-14	2.84217e-14	4.26326e-14	-9.6328	-1.16453	-8.58516	0	0	0		0.01	0.00439887	0.01	0.01	1e-06	4.61395e-06	9.18717e-05	0.01	0.00055197	0.00204775	0.00599971	1e-06	0.001	0.001	0.001	0.001	0.001
36	0	0	0	0	0	-2	0	0	0	0	-1	-1	1	-1	-0.666667	-0.2		0	0	-1.42109e-14	0	-29.6537	-7.10543e-14	2.84217e-14	4.26326e-14	-9.6328	-1.16453	-38.5852	0	0	0		0.01	0.00439887	0.01	0.01	1e-06	4.61395e-06	9.18717e-05	0.01	0.00055197	0.00204775	0.00599971	1e-06	0.001	0.001	0.001	0.001	0.001
37	0	0	0	0	0	-2	0	0	0	0	0	-1	1	-1	0.333333	0.1		0	0	-1.42109e-14	0	-29.6537	-7.10543e-14	2.84217e-14	4.26326e-14	-9.6328	-1.16453	-23.5852	0	0	0		0.01	0.00439887	0.01	0.01	1e-06	4.61395e-06	9.18717e-05	0.01	0.00055197	0.00204775	0.00599971	1e-06	0.001	0.001	0.001	0.001	0.001
38	0	0	0	0	0	-2	0	0	0	0	1	-1	1	-1	1.33333	0.4		0	0	-1.42109e-14	0	-29.6537	-7.10543e-14	2.84217e-14	4.26326e-14	-9.6328	-1.16453	-8.58516	0	0	0		0.01	0.00439887	0.01	0.01	1e-06	4.61395e-06	9.18717e-05	0.01	0.00055197	0.00204775	0.00599971	1e-06	0.001	0.001	0.001	0.001	0.001
39	-1	0	0	0	0	-2	0	0	0	0	-1	-1	1	-1	-1.66667	-0.5		-20.8963	0	-1.42109e-14	0	-29.6537	-7.10543e-14	2.84217e-14	4.26326e-14	-3.73651	-1.16453	-32.6889	0	0	0		0.01	0.00439887	0.01	0.01	1e-06	4.61395e-06	9.18717e-05	0.01	0.00055197	0.00204775	0.00599971	1e-06	0.001	0.001	0.001	0.001	0.001
40	-1	0	0	0	0	-2	0	0	0	0	0	-1	1	-1	-0.666667	-0.2		-20.8963	0	-1.42109e-14	0	-29.6537	-7.10543e-14	2.84217e-14	4.26326e-14	-3.73651	-1.16453	-17.6889	0	0	0		0.01	0.00439887	0.01	0.01	1e-06	4.61395e-06	9.18717e-05	0.01	0.00055197	0.00204775	0.00599971	1e-06	0.001	0.001	0.001	0.001	0.001
41	-1	0	0	0	0	-2	0	0	0	0	1	-1	1	-1	0.333333	0.1		-20.8963	0	-1.42109e-14	0	-29.6537	-7.10543e-14	2.84217e-14	4.26326e-14	-3.73651	-1.16453	-2.68887	0	0	0		0.01	0.00439887	0.01	0.01	1e-06	4.61395e-06	9.18717e-05	0.01	0.00055197	0.00204775	0.00599971	1e-06	0.001	0.001	0.001	0.001	0.001
42	0	0	0	0	0	-2	0	0	0	0	-1	-1	1	-1	-0.666667	-0.2		-5.89629	0	-1.42109e-14	0	-29.6537	-7.10543e-14	2.84217e-14	4.26326e-14	-3.73651	-1.16453	-32.6889	0	0	0		0.01	0.00439887	0.01	0.01	1e-06	4.61395e-06	9.18717e-05	0.01	0.00055197	0.00204775	0.00599971	1e-06	0.001	0.001	0.001	0.001	0.001
43	0	0	0	0	0	-2	0	0	0	0	0	-1	1	-1	0.333333	0.1		-5.89629	0	-1.42109e-14	0	-29.6537	-7.10543e-14	2.84217e-14	4.26326e-14	-3.73651	-1.16453	-17.6889	0	0	0		0.01	0.00439887	0.01	0.01	1e-06	4.61395e-06	9.18717e-05	0.01	0.00055197	0.00204775	0.00599971	1e-06	0.001	0.001	0.001	0.001	0.001
44	0	0	0	0	0	-2	0	0	0	0	1	-1	1	-1	1.33333	0.4		-5.89629	0	-1.42109e-14	0	-29.6537	-7.10543e-14	2.84217e-14	4.26326e-14	-3.73651	-1.16453	-2.68887	0	0	0		0.01	0.00439887	0.01	0.01	1e-06	4.61395e-06	9.18717e-05	0.01	0.00055197	0.00204775	0.00599971	1e-06	0.001	0.001	0.001	0.001	0.001
45	-1	0	0	0	0	-2	0	0	0	0	-1	-1	1	-1	-1.66667	-0.5		-15	0	-1.42109e-14	0	-29.6537	-7.10543e-14	2.84217e-14	4.26326e-14	-3.73651	-1.16453	-38.5852	0	0	0		0.01	0.00439887	0.01	0.01	1e-06	4.61395e-06	9.18717e-05	0.01	0.00055197	0.00204775	0.00599971	1e-06	0.001	0.001	0.001	0.001	0.001
46	-1	0	0	0	0	-2	0	0	0	0	0	-1	1	-1	-0.666667	-0.2		-15	0	-1.42109e-14	0	-29.6537	-7.10543e-14	2.84217e-14	4.26326e-14	-3.73651	-1.16453	-23.5852	0	0	0		0.01	0.00439887	0.01	0.01	1e-06	4.61395e-06	9.18717e-05	0.01	0.00055197	0.00204775	0.00599971	1e-06	0.001	0.001	0.001	0.001	0.001
47	-1	0	0	0	0	-2	0	0	0	0	1	-1	1	-1	0.333333	0.1		-15	0	-1.42109e-14	0	-29.6537	-7.10543e-14	2.84217e-14	4.26326e-14	-3.73651	-1.16453	-8.58516	0	0	0		0.01	0.00439887	0.01	0.01	1e-06	4.61395e-06	9.18717e-05	0.01	0.00055197	0.00204775	0.00599971	1e-06	0.001	0.001	0.001	0.001	0.001
48	0	0	0	0	0	-2	0	0	0	0	-1	-1	1	-1	-0.666667	-0.2		0	0	-1.42109e-14	0	-29.6537	-7.10543e-14	2.84217e-14	4.26326e-14	-3.73651	-1.16453	-38.5852	0	0	0		0.01	0.00439887	0.01	0.01	1e-06	4.61395e-06	9.18717e-05	0.01	0.00055197	0.00204775	0.00599971	1e-06	0.001	0.001	0.001	0.001	0.001
49	0	0	0	0	0	-2	0	0	0	0	0	-1	1	-1	0.333333	0.1		0	0	-1.42109e-14	0	-29.6537	-7.10543e-14	2.84217e-14	4.26326e-14	-3.73651	-1.16453	-23.5852	0	0	0		0.01	0.00439887	0.01	0.01	1e-06	4.61395e-06	9.18717e-05	0.01	0.00055197	0.00204775	0.00599971	1e-06	0.001	0.001	0.001	0.001	0.001
50	0	0	0	0	0	-2	0	0	0	0	1	-1	1	-1	1.33333	0.4		0	0	-1.42109e-14	0	-29.6537	-7.10543e-14	2.84217e-14	4.26326e-14	-3.73651	-1.16453	-8.58516	0	0	0		0.01	0.00439887	0.01	0.01	1e-06	4.61395e-06	9.18717e-05	0.01	0.00055197	0.00204775	0.00599971	1e-06	0.001	0.001	0.001	0.001	0.001
51	-1	0	0	0	0	-2	0	0	0	0	-1	-1	1	-1	-1.66667	-0.5		-9.10371	0	-1.42109e-14	0	-29.6537	-7.10543e-14	2.84217e-14	4.26326e-14	-3.73651	-1.16453	-44.4815	0	0	0		0.01	0.00439887	0.01	0.01	1e-06	4.61395e-06	9.18717e-05	0.01	0.00055197	0.00204775	0.00599971	1e-06	0.001	0.001	0.001	0.001	0.001
52	-1	0	0	0	0	-2	0	0	0	0	0	-1	1	-1	-0.666667	-0.2		-9.10371	0	-1.42109e-14	0	-29.6537	-7.10543e-14	2.84217e-14	4.26326e-14	-3.73651	-1.16453	-29.4815	0	0	0		0.01	0.00439887	0.01	0.01	1e-06	4.61395e-06	9.18717e-05	0.01	0.00055197	0.00204775	0.00599971	1e-06	0.001	0.001	0.001	0.001	0.001
53	-1	0	0	0	0	-2	0	0	0	0	1	-1	1	-1	0.333333	0.1		-9.10371	0	-1.42109e-14	0	-29.6537	-7.10543e-14	2.84217e-14	4.26326e-14	-3.73651	-1.16453	-14.4815	0	0	0		0.01	0.00439887	0.01	0.01	1e-06	4.61395e-06	9.18717e-05	0.01	0.00055197	0.00204775	0.00599971	1e-06	0.001	0.001	0.001	0.001	0.001
54	-1	0	0	0	0	-2	0	0	0	0	-1	-1	1	-1	-1.66667	-0.5		-15	-1.42109e-14	1.42109e-14	0	-30.8241	1.42109e-14	2.84217e-14	-4.06456	-2.73786	-3.7196	-39.3505	0	0	0		0.01	0.00177778	0.01	0.01	1e-06	2.66558e-06	5.663e-05	0.01	0.00151429	0.00461161	0.01	1e-06	0.001	0.001	0.001	0.001	0.001
55	-1	0	0	0	0	-2	0	0	0	0	0	-1	1	-1	-0.666667	-0.2		-15	-1.42109e-14	1.42109e-14	0	-30.8241	1.42109e-14	2.84217e-14	-4.06456	-2.73786	-3.7196	-24.3505	0	0	0		0.01	0.00177778	0.01	0.01	1e-06	2.66558e-06	5.663e-05	0.01	0.00151429	0.00461161	0.01	1e-06	0.001	0.001	0.001	0.001	0.001
56	-1	0	0	0	0	-2	0	0	0	0	1	-1	1	-1	0.333333	0.1		-15	-1.42109e-14	1.42109e-14	0	-30.8241	1.42109e-14	2.84217e-14	-4.06456	-2.73786	-3.7196	-9.35054	0	0	0		0.01	0.00177778	0.01	0.01	1e-06	2.66558e-06	5.663e-05	0.01	0.00151429	0.00461161	0.01	1e-06	0.001	0.001	0.001	0.001	0.001
57	0	0	0	0	0	-2	0	0	0	0	-1	-1	1	-1	-0.666667	-0.2		0	-1.42109e-14	1.42109e-14	0	-30.8241	1.42109e-14	2.84217e-14	-4.06456	-2.73786	-3.7196	-39.3505	0	0	0		0.01	0.00177778	0.01	0.01	1e-06	2.66558e-06	5.663e-05	0.01	0.00151429	0.00461161	0.01	1e-06	0.001	0.001	0.001	0.001	0.001
58	0	0	0	0	0	-2	0	0	0	0	0	-1	1	-1	0.333333	0.1		0	-1.42109e-14	1.42109e-14	0	-30.8241	1.42109e-14	2.84217e-14	-4.06456	-2.73786	-3.7196	-24.3505	0	0	0		0.01	0.00177778	0.01	0.01	1e-06	2.66558e-06	5.663e-05	0.01	0.00151429	0.00461161	0.01	1e-06	0.001	0.001	0.001	0.001	0.001
59	0	0	0	0	0	-2	0	0	0	0	1	-1	1	-1	1.33333	0.4		0	-1.42109e-14	1.42109e-14	0	-30.8241	1.42109e-14	2.84217e-14	-4.06456	-2.73786	-3.7196	-9.35054	0	0	0		0.01	0.00177778	0.01	0.01	1e-06	2.66558e-06	5.663e-05	0.01	0.00151429	0.00461161	0.01	1e-06	0.001	0.001	0.001	0.001	0.001
60	-1	0	0	0	0	-2	0	0	0	0	-1	-1	1	-1	-1.66667	-0.5		-15	-3.79333	-1.42109e-14	0	-25.8604	-7.10543e-14	2.84217e-14	4.26326e-14	-9.6328	-1.42109e-14	-33.8534	0	0	0		0.01	0.01	0.01	0.01	1e-06	1.04889e-05	0.000208853	0.01	0.00055197	0.00204775	0.00599971	1e-06	0.001	0.001	0.001	0.001	0.001
61	-1	0	0	0	0	-2	0	0	0	0	0	-1	1	-1	-0.666667	-0.2		-15	-3.79333	-1.42109e-14	0	-25.8604	-7.10543e-14	2.84217e-14	4.26326e-14	-9.6328	-1.42109e-14	-18.8534	0	0	0		0.01	0.01	0.01	0.01	1e-06	1.04889e-05	0.000208853	0.01	0.00055197	0.00204775	0.00599971	1e-06	0.001	0.001	0.001	0.001	0.001
62	-1	0	0	0	0	-2	0	0	0	0	1	-1	1	-1	0.333333	0.1		-15	-3.79333	-1.42109e-14	0	-25.8604	-7.10543e-14	2.84217e-14	4.26326e-14	-9.6328	-1.42109e-14	-3.8534	0	0	0		0.01	0.01	0.01	0.01	1e-06	1.04889e-05	0.000208853	0.01	0.00055197	0.00204775	0.00599971	1e-06	0.001	0.001	0.001	0.001	0.001
63	0	0	0	0	0	-2	0	0	0	0	-1	-1	1	-1	-0.666667	-0.2		0	-3.79333	-1.42109e-14	0	-25.8604	-7.10543e-14	2.84217e-14	4.26326e-14	-9.6328	-1.42109e-14	-33.8534	0	0	0		0.01	0.01	0.01	0.01	1e-06	1.04889e-05	0.000208853	0.01	0.00055197	0.00204775	0.00599971	1e-06	0.001	0.001	0.001	0.001	0.001
64	0	0	0	0	0	-2	0	0	0	0	0	-1	1	-1	0.333333	0.1		0	-3.79333	-1.42109e-14	0	-25.8604	-7.10543e-14	2.84217e-14	4.26326e-14	-9.6328	-1.42109e-14	-18.8534	0	0	0		0.01	0.01	0.01	0.01	1e-06	1.04889e-05	0.000208853	0.01	0.00055197	0.00204775	0.00599971	1e-06	0.001	0.001	0.001	0.001	0.001
65	0	0	0	0	0	-2	0	0	0	0	1	-1	1	-1	1.33333	0.4		0	-3.79333	-1.42109e-14	0	-25.8604	-7.10543e-14	2.84217e-14	4.26326e-14	-9.6328	-1.42109e-14	-3.8534	0	0	0		0.01	0.01	0.01	0.01	1e-06	1.04889e-05	0.000208853	0.01	0.00055197	0.00204775	0.00599971	1e-06	0.001	0.001	0.001	0.001	0.001
[truncated: 43 more columns]

## Sheet: P2c
PROTON TRANSLOCATION CONFIGURATION																		GIBBS FREE ENERGIES															CONCENTRATIONS
Iteration

## Sheet: P2d
PROTON TRANSLOCATION CONFIGURATION																		GIBBS FREE ENERGIES															CONCENTRATIONS
Iteration	ProTr (In)	Pro -> Pro-CoA	Pro-CoA + OAA -> mMalon-CoA + Pyr	mMalon-CoA -> Succ-CoA	Succ-CoA -> Succinate	Succinate -> Fumarate (FAD)	Fumarate -> Malate	Malate -> OAA (NAD)	Pyruvate -> Acetyl-CoA	Acetyl-CoA -> Acetate	AcTr (Out)	FADH2 + NAD+ -> FAD+ + NADH	Fdred -> Fdox	NADH -> NAD + H2	Net Proton Translocation	Net ATP Produced		ProTr (In)	Pro -> Pro-CoA	Pro-CoA + OAA -> mMalon-CoA + Pyr	mMalon-CoA -> Succ-CoA	Succ-CoA -> Succinate	Succinate -> Fumarate (FAD)	Fumarate -> Malate	Malate -> OAA (NAD)	Pyruvate -> Acetyl-CoA	Acetyl-CoA -> Acetate	AcTr (Out)	FADH2 + NAD+ -> FAD+ + NADH	Fdred -> Fdox	NADH -> NAD + H2		Pro-	Pro-CoA	Acryl-CoA	Lac-CoA	Lac-	mMalon-CoA	Succ-CoA	Succ2-	Fum2-	Mal2-	OAA2-	Pyr-	HydroxPro-CoA	HydroxPro-	Malon Semiald	OxoPro-CoA	Mal-CoA
1	-1	0	0	0	0	-2	0	0	0	0	-1	-1	1	-1	-1.66667	-0.5		-15	0	-1.42109e-14	0	-26.2146	-0.0819657	-3.35712	-7.10543e-14	-27.3217	-1.16453	-38.5852	0	0	0		0.01	0.00439887	0.01	0.01	1e-06	1.20451e-06	2.39838e-05	0.01	0.01	0.01	0.00156627	1e-06	0.001	0.001	0.001	0.001	0.001
2	-1	0	0	0	0	-2	0	0	0	0	0	-1	1	-1	-0.666667	-0.2		-15	0	-1.42109e-14	0	-26.2146	-0.0819657	-3.35712	-7.10543e-14	-27.3217	-1.16453	-23.5852	0	0	0		0.01	0.00439887	0.01	0.01	1e-06	1.20451e-06	2.39838e-05	0.01	0.01	0.01	0.00156627	1e-06	0.001	0.001	0.001	0.001	0.001
3	-1	0	0	0	0	-2	0	0	0	0	1	-1	1	-1	0.333333	0.1		-15	0	-1.42109e-14	0	-26.2146	-0.0819657	-3.35712	-7.10543e-14	-27.3217	-1.16453	-8.58516	0	0	0		0.01	0.00439887	0.01	0.01	1e-06	1.20451e-06	2.39838e-05	0.01	0.01	0.01	0.00156627	1e-06	0.001	0.001	0.001	0.001	0.001
4	0	0	0	0	0	-2	0	0	0	0	-1	-1	1	-1	-0.666667	-0.2		0	0	-1.42109e-14	0	-26.2146	-0.0819657	-3.35712	-7.10543e-14	-27.3217	-1.16453	-38.5852	0	0	0		0.01	0.00439887	0.01	0.01	1e-06	1.20451e-06	2.39838e-05	0.01	0.01	0.01	0.00156627	1e-06	0.001	0.001	0.001	0.001	0.001
5	0	0	0	0	0	-2	0	0	0	0	0	-1	1	-1	0.333333	0.1		0	0	-1.42109e-14	0	-26.2146	-0.0819657	-3.35712	-7.10543e-14	-27.3217	-1.16453	-23.5852	0	0	0		0.01	0.00439887	0.01	0.01	1e-06	1.20451e-06	2.39838e-05	0.01	0.01	0.01	0.00156627	1e-06	0.001	0.001	0.001	0.001	0.001
6	0	0	0	0	0	-2	0	0	0	0	1	-1	1	-1	1.33333	0.4		0	0	-1.42109e-14	0	-26.2146	-0.0819657	-3.35712	-7.10543e-14	-27.3217	-1.16453	-8.58516	0	0	0		0.01	0.00439887	0.01	0.01	1e-06	1.20451e-06	2.39838e-05	0.01	0.01	0.01	0.00156627	1e-06	0.001	0.001	0.001	0.001	0.001
7	-1	0	0	0	0	-2	0	0	0	0	-1	-1	1	-1	-1.66667	-0.5		-15	0	-1.42109e-14	0	-26.2146	-0.0819657	-3.35712	-7.10543e-14	-21.4254	-1.16453	-38.5852	0	0	0		0.01	0.00439887	0.01	0.01	1e-06	1.20451e-06	2.39838e-05	0.01	0.01	0.01	0.00156627	1e-06	0.001	0.001	0.001	0.001	0.001
8	-1	0	0	0	0	-2	0	0	0	0	0	-1	1	-1	-0.666667	-0.2		-15	0	-1.42109e-14	0	-26.2146	-0.0819657	-3.35712	-7.10543e-14	-21.4254	-1.16453	-23.5852	0	0	0		0.01	0.00439887	0.01	0.01	1e-06	1.20451e-06	2.39838e-05	0.01	0.01	0.01	0.00156627	1e-06	0.001	0.001	0.001	0.001	0.001
9	-1	0	0	0	0	-2	0	0	0	0	1	-1	1	-1	0.333333	0.1		-15	0	-1.42109e-14	0	-26.2146	-0.0819657	-3.35712	-7.10543e-14	-21.4254	-1.16453	-8.58516	0	0	0		0.01	0.00439887	0.01	0.01	1e-06	1.20451e-06	2.39838e-05	0.01	0.01	0.01	0.00156627	1e-06	0.001	0.001	0.001	0.001	0.001
10	0	0	0	0	0	-2	0	0	0	0	-1	-1	1	-1	-0.666667	-0.2		0	0	-1.42109e-14	0	-26.2146	-0.0819657	-3.35712	-7.10543e-14	-21.4254	-1.16453	-38.5852	0	0	0		0.01	0.00439887	0.01	0.01	1e-06	1.20451e-06	2.39838e-05	0.01	0.01	0.01	0.00156627	1e-06	0.001	0.001	0.001	0.001	0.001
11	0	0	0	0	0	-2	0	0	0	0	0	-1	1	-1	0.333333	0.1		0	0	-1.42109e-14	0	-26.2146	-0.0819657	-3.35712	-7.10543e-14	-21.4254	-1.16453	-23.5852	0	0	0		0.01	0.00439887	0.01	0.01	1e-06	1.20451e-06	2.39838e-05	0.01	0.01	0.01	0.00156627	1e-06	0.001	0.001	0.001	0.001	0.001
12	0	0	0	0	0	-2	0	0	0	0	1	-1	1	-1	1.33333	0.4		0	0	-1.42109e-14	0	-26.2146	-0.0819657	-3.35712	-7.10543e-14	-21.4254	-1.16453	-8.58516	0	0	0		0.01	0.00439887	0.01	0.01	1e-06	1.20451e-06	2.39838e-05	0.01	0.01	0.01	0.00156627	1e-06	0.001	0.001	0.001	0.001	0.001
13	-1	0	0	0	0	-2	0	0	0	0	-1	-1	1	-1	-1.66667	-0.5		-15	0	-1.42109e-14	0	-26.2146	-0.0819657	-3.35712	-7.10543e-14	-15.5291	-1.16453	-38.5852	0	0	0		0.01	0.00439887	0.01	0.01	1e-06	1.20451e-06	2.39838e-05	0.01	0.01	0.01	0.00156627	1e-06	0.001	0.001	0.001	0.001	0.001
14	-1	0	0	0	0	-2	0	0	0	0	0	-1	1	-1	-0.666667	-0.2		-15	0	-1.42109e-14	0	-26.2146	-0.0819657	-3.35712	-7.10543e-14	-15.5291	-1.16453	-23.5852	0	0	0		0.01	0.00439887	0.01	0.01	1e-06	1.20451e-06	2.39838e-05	0.01	0.01	0.01	0.00156627	1e-06	0.001	0.001	0.001	0.001	0.001
15	-1	0	0	0	0	-2	0	0	0	0	1	-1	1	-1	0.333333	0.1		-15	0	-1.42109e-14	0	-26.2146	-0.0819657	-3.35712	-7.10543e-14	-15.5291	-1.16453	-8.58516	0	0	0		0.01	0.00439887	0.01	0.01	1e-06	1.20451e-06	2.39838e-05	0.01	0.01	0.01	0.00156627	1e-06	0.001	0.001	0.001	0.001	0.001
16	0	0	0	0	0	-2	0	0	0	0	-1	-1	1	-1	-0.666667	-0.2		0	0	-1.42109e-14	0	-26.2146	-0.0819657	-3.35712	-7.10543e-14	-15.5291	-1.16453	-38.5852	0	0	0		0.01	0.00439887	0.01	0.01	1e-06	1.20451e-06	2.39838e-05	0.01	0.01	0.01	0.00156627	1e-06	0.001	0.001	0.001	0.001	0.001
17	0	0	0	0	0	-2	0	0	0	0	0	-1	1	-1	0.333333	0.1		0	0	-1.42109e-14	0	-26.2146	-0.0819657	-3.35712	-7.10543e-14	-15.5291	-1.16453	-23.5852	0	0	0		0.01	0.00439887	0.01	0.01	1e-06	1.20451e-06	2.39838e-05	0.01	0.01	0.01	0.00156627	1e-06	0.001	0.001	0.001	0.001	0.001
18	0	0	0	0	0	-2	0	0	0	0	1	-1	1	-1	1.33333	0.4		0	0	-1.42109e-14	0	-26.2146	-0.0819657	-3.35712	-7.10543e-14	-15.5291	-1.16453	-8.58516	0	0	0		0.01	0.00439887	0.01	0.01	1e-06	1.20451e-06	2.39838e-05	0.01	0.01	0.01	0.00156627	1e-06	0.001	0.001	0.001	0.001	0.001
19	-1	0	0	0	0	-2	0	0	0	0	-1	-1	1	-1	-1.66667	-0.5		-15	0	-1.42109e-14	0	-26.2146	-0.0819657	-3.35712	-7.10543e-14	-9.6328	-1.16453	-38.5852	0	0	0		0.01	0.00439887	0.01	0.01	1e-06	1.20451e-06	2.39838e-05	0.01	0.01	0.01	0.00156627	1e-06	0.001	0.001	0.001	0.001	0.001
20	-1	0	0	0	0	-2	0	0	0	0	0	-1	1	-1	-0.666667	-0.2		-15	0	-1.42109e-14	0	-26.2146	-0.0819657	-3.35712	-7.10543e-14	-9.6328	-1.16453	-23.5852	0	0	0		0.01	0.00439887	0.01	0.01	1e-06	1.20451e-06	2.39838e-05	0.01	0.01	0.01	0.00156627	1e-06	0.001	0.001	0.001	0.001	0.001
21	-1	0	0	0	0	-2	0	0	0	0	1	-1	1	-1	0.333333	0.1		-15	0	-1.42109e-14	0	-26.2146	-0.0819657	-3.35712	-7.10543e-14	-9.6328	-1.16453	-8.58516	0	0	0		0.01	0.00439887	0.01	0.01	1e-06	1.20451e-06	2.39838e-05	0.01	0.01	0.01	0.00156627	1e-06	0.001	0.001	0.001	0.001	0.001
22	0	0	0	0	0	-2	0	0	0	0	-1	-1	1	-1	-0.666667	-0.2		0	0	-1.42109e-14	0	-26.2146	-0.0819657	-3.35712	-7.10543e-14	-9.6328	-1.16453	-38.5852	0	0	0		0.01	0.00439887	0.01	0.01	1e-06	1.20451e-06	2.39838e-05	0.01	0.01	0.01	0.00156627	1e-06	0.001	0.001	0.001	0.001	0.001
23	0	0	0	0	0	-2	0	0	0	0	0	-1	1	-1	0.333333	0.1		0	0	-1.42109e-14	0	-26.2146	-0.0819657	-3.35712	-7.10543e-14	-9.6328	-1.16453	-23.5852	0	0	0		0.01	0.00439887	0.01	0.01	1e-06	1.20451e-06	2.39838e-05	0.01	0.01	0.01	0.00156627	1e-06	0.001	0.001	0.001	0.001	0.001
24	0	0	0	0	0	-2	0	0	0	0	1	-1	1	-1	1.33333	0.4		0	0	-1.42109e-14	0	-26.2146	-0.0819657	-3.35712	-7.10543e-14	-9.6328	-1.16453	-8.58516	0	0	0		0.01	0.00439887	0.01	0.01	1e-06	1.20451e-06	2.39838e-05	0.01	0.01	0.01	0.00156627	1e-06	0.001	0.001	0.001	0.001	0.001
25	-1	0	0	0	0	-2	0	0	0	0	-1	-1	1	-1	-1.66667	-0.5		-20.8963	0	-1.42109e-14	0	-26.2146	-0.0819657	-3.35712	-7.10543e-14	-3.73651	-1.16453	-32.6889	0	0	0		0.01	0.00439887	0.01	0.01	1e-06	1.20451e-06	2.39838e-05	0.01	0.01	0.01	0.00156627	1e-06	0.001	0.001	0.001	0.001	0.001
26	-1	0	0	0	0	-2	0	0	0	0	0	-1	1	-1	-0.666667	-0.2		-20.8963	0	-1.42109e-14	0	-26.2146	-0.0819657	-3.35712	-7.10543e-14	-3.73651	-1.16453	-17.6889	0	0	0		0.01	0.00439887	0.01	0.01	1e-06	1.20451e-06	2.39838e-05	0.01	0.01	0.01	0.00156627	1e-06	0.001	0.001	0.001	0.001	0.001
27	-1	0	0	0	0	-2	0	0	0	0	1	-1	1	-1	0.333333	0.1		-20.8963	0	-1.42109e-14	0	-26.2146	-0.0819657	-3.35712	-7.10543e-14	-3.73651	-1.16453	-2.68887	0	0	0		0.01	0.00439887	0.01	0.01	1e-06	1.20451e-06	2.39838e-05	0.01	0.01	0.01	0.00156627	1e-06	0.001	0.001	0.001	0.001	0.001
28	0	0	0	0	0	-2	0	0	0	0	-1	-1	1	-1	-0.666667	-0.2		-5.89629	0	-1.42109e-14	0	-26.2146	-0.0819657	-3.35712	-7.10543e-14	-3.73651	-1.16453	-32.6889	0	0	0		0.01	0.00439887	0.01	0.01	1e-06	1.20451e-06	2.39838e-05	0.01	0.01	0.01	0.00156627	1e-06	0.001	0.001	0.001	0.001	0.001
29	0	0	0	0	0	-2	0	0	0	0	0	-1	1	-1	0.333333	0.1		-5.89629	0	-1.42109e-14	0	-26.2146	-0.0819657	-3.35712	-7.10543e-14	-3.73651	-1.16453	-17.6889	0	0	0		0.01	0.00439887	0.01	0.01	1e-06	1.20451e-06	2.39838e-05	0.01	0.01	0.01	0.00156627	1e-06	0.001	0.001	0.001	0.001	0.001
30	0	0	0	0	0	-2	0	0	0	0	1	-1	1	-1	1.33333	0.4		-5.89629	0	-1.42109e-14	0	-26.2146	-0.0819657	-3.35712	-7.10543e-14	-3.73651	-1.16453	-2.68887	0	0	0		0.01	0.00439887	0.01	0.01	1e-06	1.20451e-06	2.39838e-05	0.01	0.01	0.01	0.00156627	1e-06	0.001	0.001	0.001	0.001	0.001
31	-1	0	0	0	0	-2	0	0	0	0	-1	-1	1	-1	-1.66667	-0.5		-15	0	-1.42109e-14	0	-26.2146	-0.0819657	-3.35712	-7.10543e-14	-3.73651	-1.16453	-38.5852	0	0	0		0.01	0.00439887	0.01	0.01	1e-06	1.20451e-06	2.39838e-05	0.01	0.01	0.01	0.00156627	1e-06	0.001	0.001	0.001	0.001	0.001
32	-1	0	0	0	0	-2	0	0	0	0	0	-1	1	-1	-0.666667	-0.2		-15	0	-1.42109e-14	0	-26.2146	-0.0819657	-3.35712	-7.10543e-14	-3.73651	-1.16453	-23.5852	0	0	0		0.01	0.00439887	0.01	0.01	1e-06	1.20451e-06	2.39838e-05	0.01	0.01	0.01	0.00156627	1e-06	0.001	0.001	0.001	0.001	0.001
33	-1	0	0	0	0	-2	0	0	0	0	1	-1	1	-1	0.333333	0.1		-15	0	-1.42109e-14	0	-26.2146	-0.0819657	-3.35712	-7.10543e-14	-3.73651	-1.16453	-8.58516	0	0	0		0.01	0.00439887	0.01	0.01	1e-06	1.20451e-06	2.39838e-05	0.01	0.01	0.01	0.00156627	1e-06	0.001	0.001	0.001	0.001	0.001
34	0	0	0	0	0	-2	0	0	0	0	-1	-1	1	-1	-0.666667	-0.2		0	0	-1.42109e-14	0	-26.2146	-0.0819657	-3.35712	-7.10543e-14	-3.73651	-1.16453	-38.5852	0	0	0		0.01	0.00439887	0.01	0.01	1e-06	1.20451e-06	2.39838e-05	0.01	0.01	0.01	0.00156627	1e-06	0.001	0.001	0.001	0.001	0.001
35	0	0	0	0	0	-2	0	0	0	0	0	-1	1	-1	0.333333	0.1		0	0	-1.42109e-14	0	-26.2146	-0.0819657	-3.35712	-7.10543e-14	-3.73651	-1.16453	-23.5852	0	0	0		0.01	0.00439887	0.01	0.01	1e-06	1.20451e-06	2.39838e-05	0.01	0.01	0.01	0.00156627	1e-06	0.001	0.001	0.001	0.001	0.001
36	0	0	0	0	0	-2	0	0	0	0	1	-1	1	-1	1.33333	0.4		0	0	-1.42109e-14	0	-26.2146	-0.0819657	-3.35712	-7.10543e-14	-3.73651	-1.16453	-8.58516	0	0	0		0.01	0.00439887	0.01	0.01	1e-06	1.20451e-06	2.39838e-05	0.01	0.01	0.01	0.00156627	1e-06	0.001	0.001	0.001	0.001	0.001
37	-1	0	0	0	0	-2	0	0	0	0	-1	-1	1	-1	-1.66667	-0.5		-9.10371	0	-1.42109e-14	0	-26.2146	-0.0819657	-3.35712	-7.10543e-14	-3.73651	-1.16453	-44.4815	0	0	0		0.01	0.00439887	0.01	0.01	1e-06	1.20451e-06	2.39838e-05	0.01	0.01	0.01	0.00156627	1e-06	0.001	0.001	0.001	0.001	0.001
38	-1	0	0	0	0	-2	0	0	0	0	0	-1	1	-1	-0.666667	-0.2		-9.10371	0	-1.42109e-14	0	-26.2146	-0.0819657	-3.35712	-7.10543e-14	-3.73651	-1.16453	-29.4815	0	0	0		0.01	0.00439887	0.01	0.01	1e-06	1.20451e-06	2.39838e-05	0.01	0.01	0.01	0.00156627	1e-06	0.001	0.001	0.001	0.001	0.001
39	-1	0	0	0	0	-2	0	0	0	0	1	-1	1	-1	0.333333	0.1		-9.10371	0	-1.42109e-14	0	-26.2146	-0.0819657	-3.35712	-7.10543e-14	-3.73651	-1.16453	-14.4815	0	0	0		0.01	0.00439887	0.01	0.01	1e-06	1.20451e-06	2.39838e-05	0.01	0.01	0.01	0.00156627	1e-06	0.001	0.001	0.001	0.001	0.001
40	-1	0	0	0	0	-2	0	0	0	0	-1	-1	1	-1	-1.66667	-0.5		-15	-1.42109e-14	1.42109e-14	0	-29.435	-2.50942	-2.94424	1.42109e-14	-2.73786	-3.7196	-39.3505	0	0	0		0.01	0.00177778	0.01	0.01	1e-06	1.57618e-06	3.34859e-05	0.01	0.01	0.01	0.00591311	1e-06	0.001	0.001	0.001	0.001	0.001
41	-1	0	0	0	0	-2	0	0	0	0	0	-1	1	-1	-0.666667	-0.2		-15	-1.42109e-14	1.42109e-14	0	-29.435	-2.50942	-2.94424	1.42109e-14	-2.73786	-3.7196	-24.3505	0	0	0		0.01	0.00177778	0.01	0.01	1e-06	1.57618e-06	3.34859e-05	0.01	0.01	0.01	0.00591311	1e-06	0.001	0.001	0.001	0.001	0.001
42	-1	0	0	0	0	-2	0	0	0	0	1	-1	1	-1	0.333333	0.1		-15	-1.42109e-14	1.42109e-14	0	-29.435	-2.50942	-2.94424	1.42109e-14	-2.73786	-3.7196	-9.35054	0	0	0		0.01	0.00177778	0.01	0.01	1e-06	1.57618e-06	3.34859e-05	0.01	0.01	0.01	0.00591311	1e-06	0.001	0.001	0.001	0.001	0.001
43	0	0	0	0	0	-2	0	0	0	0	-1	-1	1	-1	-0.666667	-0.2		0	-1.42109e-14	1.42109e-14	0	-29.435	-2.50942	-2.94424	1.42109e-14	-2.73786	-3.7196	-39.3505	0	0	0		0.01	0.00177778	0.01	0.01	1e-06	1.57618e-06	3.34859e-05	0.01	0.01	0.01	0.00591311	1e-06	0.001	0.001	0.001	0.001	0.001
44	0	0	0	0	0	-2	0	0	0	0	0	-1	1	-1	0.333333	0.1		0	-1.42109e-14	1.42109e-14	0	-29.435	-2.50942	-2.94424	1.42109e-14	-2.73786	-3.7196	-24.3505	0	0	0		0.01	0.00177778	0.01	0.01	1e-06	1.57618e-06	3.34859e-05	0.01	0.01	0.01	0.00591311	1e-06	0.001	0.001	0.001	0.001	0.001
45	0	0	0	0	0	-2	0	0	0	0	1	-1	1	-1	1.33333	0.4		0	-1.42109e-14	1.42109e-14	0	-29.435	-2.50942	-2.94424	1.42109e-14	-2.73786	-3.7196	-9.35054	0	0	0		0.01	0.00177778	0.01	0.01	1e-06	1.57618e-06	3.34859e-05	0.01	0.01	0.01	0.00591311	1e-06	0.001	0.001	0.001	0.001	0.001
46	-1	0	0	0	0	-2	0	0	0	0	-1	-1	1	-1	-1.66667	-0.5		-15	-3.79333	-1.42109e-14	0	-22.4213	-0.0819657	-3.35712	-7.10543e-14	-9.6328	-1.42109e-14	-33.8534	0	0	0		0.01	0.01	0.01	0.01	1e-06	2.73823e-06	5.45228e-05	0.01	0.01	0.01	0.00156627	1e-06	0.001	0.001	0.001	0.001	0.001
47	-1	0	0	0	0	-2	0	0	0	0	0	-1	1	-1	-0.666667	-0.2		-15	-3.79333	-1.42109e-14	0	-22.4213	-0.0819657	-3.35712	-7.10543e-14	-9.6328	-1.42109e-14	-18.8534	0	0	0		0.01	0.01	0.01	0.01	1e-06	2.73823e-06	5.45228e-05	0.01	0.01	0.01	0.00156627	1e-06	0.001	0.001	0.001	0.001	0.001
48	-1	0	0	0	0	-2	0	0	0	0	1	-1	1	-1	0.333333	0.1		-15	-3.79333	-1.42109e-14	0	-22.4213	-0.0819657	-3.35712	-7.10543e-14	-9.6328	-1.42109e-14	-3.8534	0	0	0		0.01	0.01	0.01	0.01	1e-06	2.73823e-06	5.45228e-05	0.01	0.01	0.01	0.00156627	1e-06	0.001	0.001	0.001	0.001	0.001
49	0	0	0	0	0	-2	0	0	0	0	-1	-1	1	-1	-0.666667	-0.2		0	-3.79333	-1.42109e-14	0	-22.4213	-0.0819657	-3.35712	-7.10543e-14	-9.6328	-1.42109e-14	-33.8534	0	0	0		0.01	0.01	0.01	0.01	1e-06	2.73823e-06	5.45228e-05	0.01	0.01	0.01	0.00156627	1e-06	0.001	0.001	0.001	0.001	0.001
50	0	0	0	0	0	-2	0	0	0	0	0	-1	1	-1	0.333333	0.1		0	-3.79333	-1.42109e-14	0	-22.4213	-0.0819657	-3.35712	-7.10543e-14	-9.6328	-1.42109e-14	-18.8534	0	0	0		0.01	0.01	0.01	0.01	1e-06	2.73823e-06	5.45228e-05	0.01	0.01	0.01	0.00156627	1e-06	0.001	0.001	0.001	0.001	0.001
51	0	0	0	0	0	-2	0	0	0	0	1	-1	1	-1	1.33333	0.4		0	-3.79333	-1.42109e-14	0	-22.4213	-0.0819657	-3.35712	-7.10543e-14	-9.6328	-1.42109e-14	-3.8534	0	0	0		0.01	0.01	0.01	0.01	1e-06	2.73823e-06	5.45228e-05	0.01	0.01	0.01	0.00156627	1e-06	0.001	0.001	0.001	0.001	0.001
[truncated: 43 more columns]

[truncated: 22 more sheets: P2e, P2f, P2g, P2h, P3a, P3b, P3c, P3d, P3e, P3f, P3g, P3h, P4a, P4b, P4c, P4d, P5a, P5b, P6a, P6b …]
